# Supplementary material for: Early Protein Markers of Necrotizing Enterocolitis in Plasma of Preterm Pigs Exposed to Antibiotics
Source: Front Immunol. 2020 Oct 8;11:565862. doi: 10.3389/fimmu.2020.565862 (PMC7578346; doi:10.3389/fimmu.2020.565862)
Supplement: Supplementary file 2 [file Table_2.XLSX]

## Sheet: Sheet1
	LFQ intensity 01-	LFQ intensity 02-	LFQ intensity 04-	LFQ intensity 05-	LFQ intensity 06-	LFQ intensity 08-	LFQ intensity 09-	LFQ intensity 10_	LFQ intensity 11-	LFQ intensity 12-	LFQ intensity 13-	LFQ intensity 14-	LFQ intensity 15-	LFQ intensity 16-	LFQ intensity 17-	LFQ intensity 18-	LFQ intensity 19-	LFQ intensity 20-	LFQ intensity 21-	LFQ intensity 22-	LFQ intensity 23-	LFQ intensity 24-	LFQ intensity 25-	LFQ intensity 26-	LFQ intensity 27-	LFQ intensity 28-	LFQ intensity 29-	LFQ intensity 30-	LFQ intensity 31-	LFQ intensity 32-	LFQ intensity 33-	LFQ intensity 34-	LFQ intensity 35-	LFQ intensity 36-	LFQ intensity 37-	LFQ intensity 38-	LFQ intensity 39-	LFQ intensity 40-	LFQ intensity 41-	LFQ intensity 42-	LFQ intensity 43-	LFQ intensity 44-	LFQ intensity 45-	LFQ intensity 46-	LFQ intensity 47-	LFQ intensity 48-	LFQ intensity 49-
pig	01	02	04	05	06	08	09	10	11	12	13	14	15	16	17	18	19	20	21	22	23	24	25	26	27	28	29	30	31	32	33	34	35	36	37	38	39	40	41	42	43	44	45	46	47	48	49	Only identified by site	Reverse
litter	1	1	1	1	1	1	1	1	1	1	1	1	1	1	1	1	2	2	2	2	2	2	2	2	2	2	2	2	2	2	2	2	2	3	3	3	3	3	3	3	3	3	3	3	3	3	3
sex	M	F	F	F	F	F	F	M	M	M	F	M	F	M	M	M	F	F	M	F	M	F	M	M	F	F	F	M	M	F	M	F	M	M	M	M	F	M	M	F	M	F	F	F	F	F	F
treat	CON	CON	CON	SYS	PO	CON	SYS	PO	CON	SYS	CON	SYS	PO	PO	PO	PO	PO	CON	SYS	PO	CON	SYS	PO	CON	SYS	SYS	SYS	PO	PO	PO	SYS	SYS	SYS	SYS	CON	CON	CON	CON	PO	SYS	SYS	CON	CON	SYS	PO	SYS	PO
P001	22.6089	NaN	NaN	NaN	NaN	NaN	23.1595	NaN	NaN	NaN	NaN	25.312	24.9413	NaN	25.1379	NaN	21.5534	NaN	21.809	NaN	NaN	NaN	NaN	21.0236	NaN	22.6512	24.589	NaN	NaN	NaN	NaN	NaN	NaN	24.2142	NaN	22.4934	22.7308	22.5135	NaN	26.015	NaN	23.3333	21.8905	NaN	25.9316	NaN	NaN
P002	24.5395	22.9002	24.8347	24.9142	25.344	24.7873	23.0601	21.7801	24.1054	24.3604	24.9632	25.5876	25.6583	24.5005	26.3671	23.6772	24.5847	24.2113	23.682	24.9082	25.5073	24.4352	24.1817	24.0156	NaN	23.1647	25.8878	NaN	25.4972	24.7777	23.5729	24.4377	24.1337	24.3986	24.5266	22.7904	25.3079	21.803	24.762	26.2933	NaN	22.2539	23.406	24.4456	25.8302	NaN	24.3498
P003	23.6592	NaN	23.6779	NaN	23.5147	NaN	NaN	NaN	NaN	NaN	NaN	NaN	NaN	NaN	NaN	NaN	NaN	NaN	NaN	NaN	NaN	23.3058	NaN	NaN	NaN	NaN	NaN	NaN	NaN	NaN	22.7386	23.4414	NaN	NaN	NaN	NaN	NaN	NaN	NaN	NaN	NaN	NaN	NaN	NaN	NaN	NaN	NaN
P004	20.9796	NaN	NaN	NaN	NaN	24.2055	25.1431	NaN	21.7102	22.0415	NaN	24.8378	24.5271	21.6134	24.467	22.2277	24.1325	22.1561	22.9637	20.7097	NaN	NaN	21.6463	21.3628	24.5327	22.7503	23.9675	24.8267	NaN	21.2557	21.4362	20.7373	20.9924	22.7745	NaN	22.7475	23.6007	22.199	NaN	25.1414	22.8691	24.0272	NaN	NaN	24.2121	23.2825	22.4292
P005	NaN	NaN	NaN	NaN	21.1668	NaN	NaN	NaN	NaN	NaN	NaN	NaN	NaN	NaN	NaN	NaN	NaN	22.0721	NaN	NaN	NaN	20.746	NaN	NaN	NaN	NaN	NaN	NaN	21.4003	NaN	NaN	NaN	NaN	24.6433	23.7952	NaN	21.1202	NaN	23.821	21.7395	21.7635	NaN	25.0418	26.3007	21.1988	NaN	24.2578
P006	NaN	NaN	NaN	NaN	NaN	NaN	24.7054	NaN	NaN	NaN	NaN	24.6537	23.9488	NaN	24.3047	NaN	20.7533	NaN	24.201	NaN	NaN	NaN	NaN	NaN	NaN	23.8879	24.4628	NaN	NaN	NaN	NaN	NaN	NaN	22.5968	NaN	21.6247	21.6788	20.8638	NaN	22.5393	NaN	22.9072	NaN	NaN	21.9521	NaN	NaN
P007	NaN	NaN	NaN	NaN	NaN	NaN	23.3508	NaN	NaN	NaN	NaN	22.957	22.9203	NaN	23.2184	NaN	NaN	NaN	23.8629	NaN	NaN	NaN	NaN	NaN	NaN	24.2104	23.9216	NaN	NaN	NaN	NaN	NaN	NaN	NaN	NaN	22.0774	21.5467	22.1404	NaN	22.6143	NaN	23.493	22.3918	NaN	22.802	NaN	NaN
P008	30.0869	29.6514	27.417	28.631	27.8877	28.5267	29.0936	29.2975	28.6238	28.6665	29.5456	29.5838	28.1278	27.9035	28.4626	28.6568	28.6588	28.4303	29.2847	31.5629	28.8553	29.5032	29.9184	29.593	29.08	29.1445	29.179	28.8463	28.7577	28.0986	28.0285	29.0909	28.7262	29.1677	27.8544	28.5704	27.894	28.2428	27.8372	29.3357	27.5738	29.4692	30.1031	28.3895	29.0951	27.9523	28.3673
P009	34.525	34.9172	34.6846	34.8907	34.7804	35.2528	35.2512	35.7454	35.2847	35.0233	34.8548	35.5081	35.5375	35.2801	35.8897	34.9382	35.5913	35.0523	35.7505	35.2465	34.3063	35.1261	35.1972	35.1629	35.6472	35.1502	35.9722	35.8025	34.818	35.1777	35.1052	35.212	35.1301	34.8962	34.332	35.3926	35.684	35.4412	35.099	35.5221	35.2902	35.4182	34.6625	34.9729	35.7456	36.039	35.3787
P010	NaN	NaN	22.0842	NaN	NaN	NaN	NaN	NaN	NaN	NaN	NaN	NaN	NaN	NaN	21.658	NaN	NaN	20.5531	NaN	NaN	NaN	NaN	NaN	NaN	NaN	NaN	NaN	NaN	NaN	NaN	NaN	NaN	NaN	23.2874	NaN	NaN	NaN	NaN	NaN	NaN	NaN	NaN	NaN	NaN	NaN	NaN	NaN
P011	31.3595	29.4146	31.8792	31.2093	31.0873	31.06	28.3195	28.452	30.3379	30.6978	30.6494	27.8075	25.1656	30.8278	25.74	30.347	27.1181	31.1956	27.8224	31.1704	31.1216	30.8325	30.5965	31.3482	25.8776	27.5709	27.8444	27.6191	31.1308	30.7565	29.879	30.524	30.8469	27.5955	29.6613	26.7577	25.9744	27.9319	30.4797	26.1869	27.1552	28.0737	30.7538	30.4745	27.6809	20.4566	30.2682
P012	25.1205	25.6185	25.8612	26.1233	25.5482	25.3319	26.2071	24.1637	26.0445	25.9511	26.4872	25.547	25.5695	26.0367	25.433	26.3826	25.9344	26.0669	25.4042	25.8112	26.2378	25.7962	26.2081	26.3535	24.8033	24.6336	25.3902	25.9356	25.547	25.8026	26.0914	25.7519	25.9446	25.1094	24.7663	25.7863	25.8737	25.6153	26.1579	25.7069	25.6043	26.5095	25.9074	26.0433	25.6072	25.2788	25.7644
P013	25.4921	25.8335	24.6147	25.7878	25.4843	25.5611	24.7316	24.4786	25.5122	25.4864	24.9689	24.4493	25.5843	24.1954	24.8052	26.5796	25.6581	23.4581	24.7712	25.4855	25.6697	25.8685	25.9346	25.4266	23.737	24.3434	24.3198	24.8491	25.7679	25.3839	26.0553	25.5811	25.7362	25.663	26.4756	25.0354	24.3303	24.8529	25.4291	25.4293	25.7466	24.8374	24.692	25.8473	24.375	25.0693	25.9275
P014	28.7783	29.062	28.7069	28.0293	28.415	27.8987	28.1848	28.2834	28.4574	28.0644	28.3278	28.2987	28.0132	28.8954	27.9226	28.4906	28.6264	28.8565	28.3204	28.2725	28.6516	28.7086	28.4773	28.4126	28.8093	28.5392	28.0745	29.5871	28.4147	28.7258	28.8193	28.1366	28.4159	28.7596	29.4718	28.0135	28.0453	28.0181	28.3932	29.2155	28.4786	28.4261	28.162	28.4578	27.9099	28.4043	28.0948
P015	20.8433	NaN	NaN	NaN	NaN	NaN	20.4505	NaN	NaN	NaN	NaN	20.9674	20.5898	NaN	21.2041	NaN	20.9857	NaN	NaN	NaN	NaN	NaN	NaN	NaN	NaN	21.5794	20.5102	NaN	NaN	NaN	NaN	NaN	NaN	24.7963	NaN	20.9184	NaN	20.6923	NaN	20.879	NaN	20.751	NaN	NaN	NaN	NaN	NaN
P016	NaN	NaN	NaN	NaN	NaN	NaN	NaN	NaN	NaN	NaN	NaN	NaN	NaN	NaN	NaN	NaN	NaN	NaN	NaN	NaN	NaN	NaN	NaN	NaN	NaN	NaN	NaN	NaN	NaN	NaN	NaN	NaN	NaN	22.8621	21.3077	NaN	NaN	NaN	NaN	NaN	NaN	NaN	NaN	NaN	NaN	NaN	NaN
P017	NaN	NaN	NaN	NaN	NaN	NaN	NaN	NaN	NaN	NaN	NaN	23.7825	NaN	NaN	NaN	NaN	NaN	NaN	NaN	NaN	NaN	NaN	NaN	NaN	NaN	NaN	NaN	NaN	NaN	NaN	NaN	NaN	NaN	NaN	NaN	NaN	NaN	NaN	NaN	NaN	NaN	NaN	NaN	NaN	NaN	NaN	NaN
P018	NaN	NaN	NaN	NaN	NaN	NaN	22.558	NaN	NaN	NaN	NaN	NaN	NaN	NaN	21.306	NaN	NaN	NaN	22.4056	NaN	NaN	NaN	NaN	NaN	NaN	22.033	21.5031	NaN	NaN	NaN	NaN	NaN	NaN	NaN	NaN	NaN	22.0031	22.3081	NaN	22.3066	NaN	NaN	21.1531	NaN	23.3503	NaN	NaN
P019	NaN	24.7327	NaN	NaN	NaN	23.2994	NaN	23.287	NaN	21.614	21.3902	22.6611	23.3903	21.7223	25.5059	23.1021	22.2121	23.8601	23.8991	NaN	21.6746	NaN	22.2063	NaN	23.5949	23.357	22.6032	NaN	NaN	NaN	NaN	22.2641	NaN	24.5337	21.8344	22.8977	24.6209	23.5101	21.8888	23.814	23.4413	22.677	NaN	NaN	25.5534	NaN	25.3714
P020	21.7266	22.2229	21.7647	22.7766	22.6305	21.8494	21.6858	22.7151	22.2678	22.9272	23.1986	20.8579	22.1264	22.5648	22.0398	22.9548	21.9156	22.3848	22.7821	22.0594	22.1382	22.2802	22.2759	21.8727	NaN	21.4681	19.9545	NaN	22.1919	22.6456	22.4401	22.5511	22.2404	NaN	NaN	21.2928	22.2418	21.2422	22.4905	NaN	NaN	21.7921	22.4182	22.6644	20.5048	21.9564	22.0526
P021	30.7893	31.3221	29.7626	30.3357	30.4088	30.5649	30.7856	30.0929	30.4099	29.7842	29.8852	31.0727	30.32	29.9997	30.3653	30.3163	30.4622	29.6524	30.4973	30.0058	30.2092	30.4884	30.5048	30.4781	29.7399	31.0786	30.5882	30.2283	30.4071	29.9981	30.2995	30.4263	30.3794	30.6279	30.4567	31.4316	30.6775	30.6059	30.2075	29.9127	30.5351	31.2859	30.5749	30.7895	30.7179	29.9646	30.4102
P022	22.516	21.9417	NaN	NaN	NaN	21.1198	21.0912	NaN	NaN	20.3586	NaN	21.3966	21.7654	22.0057	21.5903	22.129	NaN	NaN	21.1859	NaN	NaN	NaN	21.7609	23.6685	21.9989	NaN	21.1659	NaN	22.2174	NaN	NaN	21.6493	NaN	NaN	NaN	NaN	NaN	NaN	NaN	20.7244	NaN	NaN	21.9694	22.2854	NaN	NaN	NaN
P023	NaN	NaN	NaN	NaN	NaN	NaN	21.1597	NaN	NaN	NaN	NaN	NaN	NaN	NaN	21.929	NaN	NaN	NaN	22.0044	NaN	NaN	NaN	NaN	NaN	NaN	24.7919	NaN	NaN	NaN	NaN	NaN	NaN	NaN	25.5636	NaN	NaN	21.0558	22.1357	NaN	23.4732	NaN	NaN	21.5991	NaN	NaN	NaN	NaN
P024	29.8193	30.6351	30.4972	30.1879	30.3194	30.749	29.2098	29.9439	29.9706	29.4792	29.849	29.4764	29.6688	30.1015	29.2898	30.3989	30.5661	30.4579	30.2158	30.3473	30.3283	30.2638	30.6082	30.4129	30.5011	29.7329	29.8978	30.9308	30.2752	30.3362	29.8683	30.1195	30.1834	30.2029	30.1885	29.2213	30.163	28.7271	30.4861	30.6632	30.7818	29.914	29.7931	29.8331	29.3031	29.2551	30.1456
P025	24.5219	25.7592	NaN	21.2775	23.6103	22.6062	25.0282	22.2192	21.5449	23.1484	22.4645	23.1562	22.7564	23.9241	25.5092	24.4686	23.5309	24.012	25.8857	23.3968	26.4969	25.5651	25.7614	26.2981	25.9993	28.6792	25.9054	25.3842	23.1871	24.0669	27.1703	23.547	23.1703	29.271	27.861	22.6732	24.7932	26.8066	27.9959	26.9583	27.4137	26.1618	24.5941	23.7483	22.6352	27.1761	23.1197
P026	NaN	NaN	NaN	NaN	NaN	NaN	24.2263	NaN	NaN	NaN	NaN	24.1856	23.6939	NaN	23.5603	NaN	NaN	NaN	23.0682	NaN	NaN	NaN	NaN	NaN	NaN	23.2678	23.6145	NaN	NaN	NaN	NaN	NaN	NaN	NaN	NaN	23.5551	23.0044	23.1652	NaN	23.3226	NaN	24.0754	NaN	NaN	23.5897	NaN	NaN
P027	NaN	NaN	NaN	NaN	NaN	NaN	22.4646	NaN	NaN	NaN	NaN	23.3898	21.9539	NaN	NaN	NaN	NaN	NaN	22.4331	NaN	NaN	NaN	NaN	NaN	NaN	22.0317	NaN	NaN	NaN	NaN	NaN	NaN	NaN	NaN	NaN	22.8773	21.8398	NaN	NaN	21.3958	NaN	22.5988	21.8568	NaN	22.5747	NaN	NaN	+
P028	27.0964	30.3892	23.7788	23.1177	NaN	NaN	20.6804	25.2145	26.4772	24.8165	21.6243	23.0033	26.3944	25.9689	25.2087	25.8701	21.7388	26.5718	25.8332	20.3603	18.5695	NaN	21.5711	26.5285	24.0885	26.8902	24.2069	21.2432	NaN	19.3066	25.0094	23.6849	22.9936	27.9555	29.4271	NaN	NaN	NaN	19.9745	24.9325	NaN	NaN	NaN	NaN	NaN	NaN	NaN
P029	24.4126	21.5261	25.1247	24.2025	25.7048	23.8457	19.9811	NaN	24.431	24.8674	25.0036	31.6881	23.3551	24.7141	NaN	23.57	23.5899	24.5342	22.5114	25.1823	25.3687	25.2677	24.3645	23.1339	NaN	20.1143	20.3603	23.7127	25.5109	24.669	24.3446	25.179	25.1321	NaN	24.5548	31.7244	21.8672	19.8646	25.2816	17.4208	23.6789	16.4859	24.2547	24.6261	18.7417	NaN	24.9639
P030	25.061	23.2221	25.7094	25.4433	24.7841	26.9067	26.7971	26.6317	26.5889	26.3186	26.8243	25.5736	25.5304	25.994	25.3456	26.0545	26.4031	26.5109	24.692	24.4484	25.4105	24.7935	25.2917	25.132	26.9239	24.6029	25.8257	NaN	24.7785	25.3194	25.6528	25.6065	25.3957	25.24	25.4565	26.2939	25.4209	25.9492	25.6104	26.5284	25.8884	25.9418	25.133	25.82	25.5928	25.5779	26.3255
P031	NaN	NaN	NaN	NaN	NaN	NaN	27.4079	NaN	NaN	NaN	NaN	26.9816	27.0839	NaN	27.004	NaN	NaN	NaN	26.7083	NaN	NaN	NaN	NaN	NaN	NaN	27.1489	26.7309	NaN	NaN	NaN	NaN	NaN	NaN	NaN	NaN	27.1477	26.9791	26.8135	NaN	25.6513	NaN	27.0638	27.7071	NaN	27.5462	NaN	NaN
P032	26.0785	31.5525	25.259	23.5545	NaN	22.7786	24.5836	26.544	28.2146	26.7528	24.6879	26.0972	28.9479	26.9678	26.0453	27.8915	25.5704	27.8995	27.9777	22.3733	24.4023	NaN	23.5509	28.2851	26.9998	29.4136	26.2691	25.8356	NaN	NaN	27.8919	26.7993	24.3794	25.8394	29.8486	23.1818	NaN	22.5729	20.4149	26.2649	NaN	22.0096	22.8038	21.8744	NaN	22.8115	NaN
P033	28.3259	NaN	29.4502	27.9912	28.4892	26.2074	28.457	NaN	27.1793	26.6781	27.1651	27.8388	26.8471	26.9333	27.2515	26.1404	24.3754	27.1188	27.4853	27.9579	27.7203	26.8099	26.4314	27.9156	NaN	27.2224	28.1251	NaN	28.2562	27.0456	24.5976	26.6165	26.7242	24.5287	26.4264	27.4519	26.2533	28.1235	26.7682	24.9053	NaN	28.261	28.1575	27.3056	26.7751	NaN	26.4355
P034	28.5756	28.0366	23.3705	23.6473	25.2692	25.3839	34.2075	34.2523	26.3397	24.8056	24.2233	34.526	34.3193	26.3481	34.3873	28.032	34.3219	26.7403	34.117	25.129	27.918	25.2218	25.9992	27.2726	32.3526	34.0691	34.3136	30.603	24.5061	24.2298	27.2455	25.3398	25.2473	33.374	29.368	34.1479	34.1086	34.3564	27.1996	34.0478	34.9489	33.9858	26.9374	24.318	34.3047	34.0724	24.0087
P035	25.9779	26.9139	26.3717	27.042	26.1656	26.5389	28.1457	25.8114	26.3355	26.672	25.6562	23.2855	23.2246	26.8707	21.156	26.5545	22.7766	24.2164	22.7716	28.0332	26.1299	26.4302	26.6712	27.0407	21.5685	23.3802	25.0637	23.4102	26.7235	27.5757	27.4208	26.9808	26.1381	23.1732	27.2487	25.2045	24.2287	21.9166	26.9863	25.4383	23.3094	25.4542	26.8307	26.7269	19.4136	22.6659	28.073
P036	21.5905	24.2241	NaN	24.0811	22.2058	24.0066	25.2392	22.895	23.5717	24.4069	21.9012	21.2639	21.9666	24.7158	21.5082	23.7237	NaN	23.1952	20.5741	25.3949	24.0698	23.8811	24.7922	24.6602	NaN	20.99	21.8445	NaN	23.7074	25.0769	25.5448	23.9097	23.2734	NaN	25.4177	22.694	22.64	NaN	24.1136	22.1533	NaN	22.3062	25.8525	23.9918	22.3816	NaN	26.264
P037	28.1281	NaN	NaN	NaN	NaN	NaN	24.9598	NaN	NaN	NaN	NaN	24.1983	NaN	NaN	NaN	NaN	NaN	NaN	26.0521	22.1022	NaN	NaN	NaN	28.0697	NaN	24.009	23.7703	18.8021	NaN	NaN	17.6656	NaN	NaN	23.3077	NaN	25.6356	21.2782	24.4549	NaN	21.6716	NaN	25.2715	26.9101	NaN	24.6412	NaN	NaN
P038	23.1778	24.225	NaN	25.2088	23.4828	23.7016	27.8448	NaN	24.1608	22.8935	23.1301	NaN	NaN	24.7204	NaN	23.6891	20.6649	21.5074	20.6324	25.3841	23.4016	23.341	24.6324	24.5593	NaN	NaN	23.1814	NaN	24.6428	25.1635	25.3963	25.5823	23.1732	NaN	24.9132	20.7795	NaN	NaN	24.4586	22.6393	NaN	22.33	23.6145	22.115	NaN	NaN	25.4881
P039	23.4542	23.9462	23.6103	24.1308	23.3361	24.0132	23.9666	23.6581	23.8732	24.2114	23.0424	NaN	21.7463	24.5023	19.4294	23.9947	19.7077	21.8709	19.6899	25.185	24.1311	23.6169	24.0309	24.4826	NaN	20.8072	22.4603	20.625	24.378	25.0719	24.9308	24.2397	23.7565	20.485	24.9693	23.2213	22.2941	19.9014	24.6758	22.5708	20.8921	22.9372	24.6317	24.4773	19.4133	NaN	25.5251
P040	27.6593	28.8509	28.2888	28.917	28.7153	26.248	NaN	NaN	28.7738	29.0905	28.6953	NaN	26.5514	28.7886	26.4677	29.0261	25.8735	29.128	NaN	28.7062	28.5558	NaN	29.121	27.8177	26.9691	NaN	NaN	NaN	28.6645	28.8324	NaN	28.7347	29.1861	26.2739	28.7887	NaN	26.1869	NaN	29.0773	26.1886	NaN	26.3544	28.0376	29.2492	NaN	27.0566	27.6686	+
P041	NaN	NaN	NaN	NaN	NaN	NaN	NaN	NaN	NaN	NaN	NaN	NaN	NaN	NaN	20.5543	NaN	NaN	NaN	NaN	NaN	NaN	NaN	NaN	NaN	NaN	21.4764	NaN	NaN	NaN	NaN	NaN	NaN	NaN	25.8059	NaN	20.1673	NaN	NaN	NaN	NaN	20.1481	NaN	NaN	NaN	NaN	NaN	NaN
P042	30.0746	29.6688	29.2482	29.2298	29.8554	27.9613	25.0255	25.8735	29.844	29.1957	28.8129	25.1281	24.6943	29.6369	25.142	30.0046	24.3603	29.1408	25.59	29.2486	29.1023	29.2388	29.3422	28.0285	28.4347	26.047	26.4598	28.9731	29.2185	28.9331	29.6873	29.3882	29.3686	27.3329	29.7719	24.1334	23.9083	25.0906	29.6856	24.2543	26.669	24.2308	28.8109	29.2847	24.5259	NaN	29.1495
P043	27.3161	23.463	27.5861	27.8593	27.553	28.2974	NaN	NaN	26.1151	26.6791	26.5421	NaN	NaN	26.1975	NaN	26.0879	NaN	25.9692	NaN	26.7361	26.2147	26.5746	26.2469	26.1393	NaN	24.8912	22.3172	NaN	27.451	26.0532	25.1874	26.1813	26.1962	NaN	24.2667	NaN	NaN	NaN	25.9297	NaN	NaN	21.7133	26.0045	26.4524	NaN	NaN	26.5075
P044	24.9998	NaN	NaN	22.3307	23.9264	NaN	23.2751	NaN	22.9094	23.8951	23.0231	NaN	NaN	24.103	23.5921	24.9737	NaN	NaN	24.5448	NaN	NaN	NaN	NaN	NaN	23.5506	25.9282	24.0115	23.8474	NaN	NaN	25.5881	NaN	NaN	26.1145	NaN	22.2942	23.754	25.0369	NaN	NaN	24.7634	23.9393	NaN	NaN	22.8732	25.6526	NaN
P045	24.6677	NaN	23.342	22.6926	23.4392	24.0288	NaN	NaN	NaN	21.4435	21.821	NaN	NaN	NaN	NaN	NaN	NaN	22.0154	NaN	22.8062	23.1873	NaN	NaN	23.5939	NaN	NaN	NaN	NaN	22.8234	NaN	NaN	NaN	NaN	NaN	NaN	NaN	NaN	NaN	NaN	NaN	NaN	NaN	21.7565	NaN	NaN	NaN	21.543
P046	NaN	NaN	NaN	NaN	NaN	NaN	28.2359	NaN	NaN	NaN	NaN	28.6141	28.2332	NaN	27.9732	NaN	NaN	NaN	28.1603	NaN	NaN	NaN	NaN	NaN	NaN	28.1574	26.8322	NaN	NaN	NaN	NaN	NaN	NaN	18.0383	NaN	28.581	28.9325	28.4898	NaN	22.5991	NaN	28.5263	28.487	NaN	28.2722	NaN	NaN
P047	24.9094	27.7389	25.6035	25.5047	24.2548	25.4056	23.9018	25.5661	24.7843	24.5458	24.8996	24.3765	23.1115	26.4887	27.2311	26.1791	25.6603	25.5358	25.6528	24.9087	25.9299	25.882	26.828	25.4008	26.5425	25.6382	23.3226	25.8801	24.561	24.8459	25.5561	24.8877	24.2332	28.4788	25.1981	24.2719	23.3663	24.7198	22.9142	23.7444	26.5451	24.6354	24.4467	25.3755	25.05	26.3586	24.4142
P048	21.9486	23.4911	22.689	22.1814	23.2031	22.0294	21.1155	NaN	22.0472	23.0479	22.3411	21.4951	22.1729	22.6542	22.9514	23.141	21.0522	22.0931	NaN	NaN	NaN	24.1602	22.7883	22.6297	23.2842	21.9421	21.4423	NaN	23.46	23.0542	23.6737	22.772	23.3058	NaN	22.2269	NaN	NaN	22.4259	23.0442	19.3029	NaN	NaN	NaN	NaN	21.5103	NaN	NaN
P049	NaN	NaN	21.8839	21.8285	22.644	NaN	NaN	NaN	NaN	NaN	NaN	NaN	NaN	NaN	NaN	NaN	NaN	NaN	NaN	NaN	21.9448	NaN	NaN	NaN	NaN	NaN	NaN	NaN	21.7656	NaN	NaN	NaN	NaN	NaN	NaN	NaN	NaN	NaN	NaN	NaN	NaN	NaN	NaN	NaN	NaN	NaN	NaN
P050	NaN	NaN	NaN	NaN	NaN	NaN	25.2062	24.6313	NaN	NaN	NaN	25.2578	NaN	NaN	NaN	NaN	NaN	NaN	NaN	NaN	NaN	NaN	NaN	NaN	NaN	NaN	NaN	NaN	NaN	NaN	NaN	NaN	NaN	25.2878	NaN	24.459	NaN	NaN	NaN	NaN	NaN	25.3384	NaN	NaN	NaN	NaN	NaN
P051	NaN	23.6299	NaN	NaN	NaN	NaN	27.014	25.9223	NaN	NaN	NaN	26.9556	26.0078	NaN	26.0654	21.5536	26.115	NaN	26.089	NaN	23.0797	20.4279	20.4231	20.9528	23.3938	26.7248	26.1024	25.0815	NaN	NaN	22.8777	NaN	NaN	26.4767	NaN	26.6248	26.2361	26.446	23.6921	26.68	27.562	26.6938	NaN	NaN	25.2753	25.9041	NaN
P052	NaN	NaN	NaN	NaN	NaN	24.4541	24.7166	26.0596	21.962	NaN	NaN	25.0018	24.6304	22.5013	25.5247	22.0944	25.8546	20.7256	25.3962	21.0111	NaN	NaN	20.3603	21.8135	24.6447	24.1457	25.0414	26.0406	NaN	22.3504	NaN	21.0639	20.5477	24.9082	NaN	24.8602	25.1062	25.4703	21.1898	24.1283	25.5876	25.6004	NaN	NaN	25.4951	25.0228	23.9281
P053	NaN	NaN	NaN	NaN	18.8138	19.2879	NaN	NaN	NaN	NaN	NaN	NaN	NaN	19.5288	NaN	NaN	NaN	NaN	NaN	19.0708	NaN	NaN	NaN	19.5266	NaN	NaN	NaN	NaN	18.8506	NaN	19.6253	NaN	NaN	NaN	NaN	18.4944	NaN	NaN	NaN	NaN	NaN	NaN	NaN	18.9487	NaN	NaN	21.1169
P054	NaN	NaN	NaN	NaN	NaN	NaN	NaN	NaN	NaN	NaN	NaN	NaN	NaN	NaN	NaN	NaN	20.7032	NaN	NaN	NaN	NaN	NaN	NaN	NaN	NaN	NaN	NaN	NaN	NaN	NaN	NaN	NaN	NaN	NaN	NaN	NaN	NaN	NaN	NaN	NaN	NaN	NaN	NaN	NaN	NaN	NaN	NaN
P055	24.0843	25.1632	23.2633	24.4118	24.3647	24.4181	25.8007	24.9294	23.4702	23.4447	23.149	23.9294	24.9113	24.556	23.6975	24.1787	NaN	23.2593	24.0051	NaN	22.7681	23.9	23.4596	23.7383	24.6665	NaN	NaN	25.9264	23.8962	24.4599	23.8607	23.7957	23.622	24.1928	24.0255	24.2473	23.3511	23.303	24.4341	23.7497	NaN	24.0389	23.6691	24.3456	24.2884	25.3173	23.7202
P056	23.8809	NaN	22.9361	22.4018	23.1476	24.9825	25.4208	26.2963	NaN	NaN	NaN	26.0614	25.3591	NaN	25.18	NaN	26.2862	NaN	25.8511	22.5985	NaN	NaN	NaN	23.6322	25.085	25.4042	25.8362	25.1476	NaN	21.9831	NaN	NaN	NaN	25.7698	22.0772	25.7776	25.6739	26.1231	22.9273	26.6786	25.6722	26.4986	NaN	NaN	25.7016	25.6383	23.4857
P057	19.5655	23.685	18.876	18.8457	NaN	18.7857	19.9165	NaN	NaN	19.3346	NaN	19.5766	20.0169	NaN	24.646	20.6364	NaN	NaN	20.5435	NaN	NaN	19.5705	19.8943	NaN	21.2882	20.8365	19.5908	21.3891	NaN	NaN	NaN	NaN	20.0208	27.2023	20.3855	19.7813	NaN	NaN	NaN	NaN	20.718	19.3849	NaN	NaN	22.5329	NaN	20.0111
P058	24.451	23.7547	23.9879	23.3798	23.7865	24.3945	24.9089	25.712	24.2943	23.7812	23.5998	25.1821	25.4249	24.723	25.2459	24.7056	24.5808	24.4189	25.365	23.1577	23.0884	23.9717	23.2708	24.1533	25.1062	25.2186	24.7295	NaN	23.1632	23.148	24.1323	24.1724	22.9916	24.9704	23.6488	25.309	25.4795	24.8728	23.5097	24.5898	23.8944	26.1274	22.7999	23.6383	24.7428	23.9217	23.8103
P059	26.8582	27.7884	28.2619	29.0496	28.9587	28.4866	29.0237	29.207	28.7925	28.6197	28.6257	29.4034	28.8239	29.4418	28.9632	29.5372	28.3849	29.2418	29.2313	28.757	27.3457	29.6407	28.8105	28.6227	29.3436	27.7924	29.1255	25.6763	28.9733	28.7297	29.215	29.2924	29.9951	27.0359	27.5675	29.1515	29.0015	28.7185	28.6492	28.5466	28.1226	29.4845	28.1269	29.4154	28.9992	28.9857	29.1257
P060	NaN	NaN	NaN	NaN	NaN	NaN	NaN	NaN	NaN	NaN	NaN	21.3807	21.8279	NaN	21.1231	NaN	NaN	NaN	NaN	NaN	NaN	NaN	NaN	NaN	NaN	22.307	21.7733	NaN	NaN	NaN	NaN	NaN	NaN	23.5121	NaN	NaN	NaN	22.0486	NaN	21.9993	NaN	NaN	NaN	NaN	NaN	NaN	NaN
P061	NaN	24.1709	22.2893	22.5231	NaN	21.9485	22.3704	24.2835	21.7816	22.5261	22.3532	22.6246	22.0197	23.2696	NaN	23.4757	NaN	22.9049	NaN	22.6273	21.9567	22.8607	23.049	22.2578	NaN	NaN	22.4195	23.1337	22.609	23.6845	22.7904	23.6394	23.5516	21.7835	NaN	22.2041	NaN	NaN	21.6687	NaN	NaN	22.7943	21.6816	21.8149	NaN	NaN	NaN
P062	23.6369	24.3485	23.3782	23.0384	23.1662	24.7988	25.7508	25.6075	23.9081	23.4961	23.7715	25.3635	24.7491	23.8997	25.2587	23.6756	25.2135	23.8759	25.1414	23.8025	22.0755	22.2551	23.4838	23.9786	24.7447	24.9247	24.8926	25.8041	22.899	23.2166	22.3454	23.2293	22.5649	24.6255	NaN	24.0399	24.1816	23.3332	21.7272	23.958	23.7465	24.1907	20.6025	21.9835	23.7079	23.4891	23.6419
P063	NaN	21.2448	19.8476	19.7426	19.6223	NaN	19.8886	NaN	NaN	NaN	NaN	19.3005	20.5791	20.3917	23.9465	20.182	20.8553	NaN	NaN	NaN	NaN	NaN	NaN	NaN	NaN	NaN	NaN	NaN	NaN	NaN	NaN	19.7379	NaN	25.2216	NaN	20.6083	NaN	21.4173	NaN	NaN	23.7726	19.6051	NaN	NaN	NaN	NaN	NaN
P064	22.6672	25.6317	22.0063	20.6394	23.8453	21.7151	NaN	23.3266	21.1083	23.6677	22.8895	22.4237	21.1085	21.4818	22.2931	21.3048	22.5488	24.9392	22.0994	25.0052	25.441	23.6003	24.1278	23.9032	25.4492	22.5812	22.8334	NaN	24.7982	23.6158	24.7095	24.0137	23.8084	24.0319	25.3732	22.1733	NaN	NaN	23.1178	NaN	NaN	NaN	22.0795	23.9837	21.6185	NaN	22.4184
P065	NaN	NaN	NaN	NaN	NaN	NaN	20.3615	NaN	NaN	NaN	NaN	NaN	20.6301	NaN	20.8351	NaN	NaN	NaN	20.4819	NaN	NaN	NaN	NaN	NaN	NaN	20.8304	NaN	21.1442	NaN	NaN	NaN	NaN	NaN	23.2393	NaN	20.1187	NaN	NaN	NaN	20.4683	20.279	NaN	NaN	NaN	NaN	NaN	NaN
P066	21.9872	24.2182	23.3608	23.481	23.0993	22.2881	NaN	NaN	22.8055	23.0175	23.5147	NaN	23.3049	24.1392	22.8579	24.0521	23.6726	24.0855	22.9346	23.798	22.6382	21.4685	23.9714	22.705	24.2816	NaN	23.5129	24.1215	24.2512	24.6502	24.2716	24.1563	24.3846	23.1689	NaN	22.842	22.3628	22.4728	23.5383	NaN	23.222	22.9071	22.6954	23.8984	NaN	23.0144	23.6157
P067	25.156	25.6491	24.7828	25.0966	24.9759	24.8799	24.0013	25.573	24.8074	25.3242	24.7098	25.0745	NaN	25.8767	NaN	25.8969	24.554	24.5724	24.6242	24.7141	24.0088	24.7453	25.1334	24.6286	NaN	NaN	NaN	NaN	24.7679	25.6752	25.6018	25.1752	25.5997	25.531	25.1209	24.7374	24.0909	24.0582	25.2069	23.7837	24.2183	NaN	24.0267	25.2927	24.1902	NaN	24.8207
P068	19.9178	20.4762	NaN	NaN	NaN	NaN	19.7963	NaN	NaN	NaN	NaN	NaN	NaN	NaN	NaN	NaN	NaN	NaN	NaN	NaN	NaN	NaN	NaN	NaN	NaN	NaN	NaN	20.5321	NaN	NaN	NaN	NaN	NaN	NaN	22.8999	NaN	NaN	NaN	NaN	NaN	NaN	NaN	NaN	NaN	NaN	NaN	19.9084
P069	21.7182	24.0604	23.027	22.6545	22.6742	21.4084	22.3069	NaN	23.4291	22.5007	22.6826	NaN	23.5709	23.9736	22.9736	23.7111	22.8514	22.4546	NaN	22.5005	21.8612	23.1026	23.3031	NaN	22.0395	NaN	NaN	NaN	22.4668	23.0109	23.1417	23.1286	22.6937	NaN	22.9878	NaN	22.5129	22.4388	22.9072	NaN	NaN	NaN	NaN	23.4216	NaN	NaN	22.396
P070	21.5568	22.0084	21.8722	NaN	NaN	21.1657	22.4621	NaN	22.2947	21.3045	21.1059	23.0212	21.5415	19.9016	22.457	21.2053	21.0411	21.2177	22.0788	NaN	21.6282	NaN	NaN	21.2696	21.5855	22.411	NaN	22.8105	21.3571	20.6798	20.3366	NaN	20.5154	24.777	23.4533	22.0458	22.1567	23.749	21.7722	21.7695	22.3542	21.5263	22.0523	20.5455	23.1385	22.0912	21.8456
P071	NaN	25.8128	NaN	23.9603	NaN	22.4037	NaN	NaN	24.5832	24.3711	23.2774	NaN	NaN	NaN	NaN	23.9942	NaN	24.3241	NaN	23.8213	NaN	24.7895	24.6157	22.4184	NaN	NaN	NaN	NaN	23.7327	24.4451	24.4071	24.517	24.7452	NaN	24.1935	NaN	NaN	NaN	24.5564	NaN	NaN	NaN	23.2551	25.0558	NaN	NaN	24.2945	+
P072	NaN	23.5386	24.0378	23.4154	24.6827	NaN	NaN	NaN	NaN	23.927	NaN	NaN	NaN	23.9566	NaN	NaN	NaN	23.693	NaN	23.2129	23.0993	23.5522	23.3824	NaN	NaN	NaN	NaN	NaN	23.6417	NaN	NaN	NaN	24.4804	NaN	NaN	NaN	NaN	NaN	NaN	NaN	NaN	NaN	NaN	23.8305	NaN	NaN	22.62	+
P073	NaN	NaN	NaN	NaN	NaN	NaN	NaN	NaN	NaN	NaN	NaN	NaN	NaN	NaN	NaN	NaN	NaN	NaN	NaN	NaN	NaN	NaN	NaN	NaN	NaN	NaN	NaN	NaN	NaN	NaN	NaN	NaN	NaN	23.1072	NaN	NaN	NaN	NaN	NaN	NaN	NaN	NaN	NaN	NaN	NaN	NaN	NaN
P074	29.7001	29.187	28.4444	27.4444	28.4839	29.4585	29.3869	29.6559	28.5774	28.6564	28.3039	28.8582	30.6081	28.8876	30.106	29.1701	30.4199	29.2386	29.818	29.2478	29.2927	28.7586	29.1528	28.8978	29.6276	30.2636	30.8617	30.4635	29.409	28.5037	29.7524	28.7225	28.5127	31.1215	29.8364	30.2467	29.887	29.5747	29.3736	30.1667	29.9502	29.8558	28.2463	28.3184	29.6171	29.8426	28.9864
P075	NaN	NaN	NaN	NaN	NaN	NaN	22.964	NaN	NaN	NaN	NaN	23.693	22.9211	NaN	21.4307	NaN	NaN	NaN	23.7016	NaN	NaN	NaN	NaN	NaN	NaN	22.819	21.8023	NaN	NaN	NaN	NaN	NaN	NaN	NaN	NaN	23.1795	22.2711	23.1972	NaN	NaN	NaN	23.0585	NaN	NaN	23.6011	NaN	NaN
P076	NaN	NaN	NaN	NaN	NaN	NaN	NaN	NaN	NaN	NaN	NaN	NaN	NaN	NaN	NaN	NaN	NaN	NaN	20.4739	NaN	NaN	NaN	NaN	NaN	NaN	NaN	NaN	NaN	NaN	NaN	NaN	NaN	NaN	NaN	NaN	20.4495	NaN	NaN	NaN	NaN	NaN	NaN	NaN	NaN	NaN	NaN	NaN
P077	31.2546	34.6583	31.8993	31.5606	31.1056	31.4083	30.7756	30.478	31.1679	31.1497	30.6953	30.57	30.7091	31.6855	33.0566	31.8481	31.4867	31.4105	31.1627	31.5936	32.2488	32.3755	32.6141	30.6802	32.3634	32.3258	30.8732	31.0891	31.2926	31.2159	31.022	31.2875	30.9936	33.505	32.3285	31.2515	29.6002	30.855	29.6564	29.5362	32.843	30.8368	30.5729	31.6489	31.2805	32.6754	30.7046
P078	NaN	21.5333	NaN	19.9299	19.1783	20.175	NaN	NaN	20.5229	20.8748	20.7023	NaN	21.9081	20.9154	NaN	NaN	NaN	20.3053	21.2177	NaN	20.4556	20.8178	20.7748	21.4409	21.4575	20.3027	NaN	20.9708	21.1836	21.0662	21.3187	20.8767	NaN	NaN	21.2657	NaN	20.2619	19.7759	20.8249	NaN	21.0346	NaN	20.8944	NaN	19.528	21.2991	20.6158
P079	NaN	NaN	NaN	NaN	22.9564	22.1798	23.3102	23.4406	NaN	23.5414	23.4478	23.9349	23.7007	NaN	22.9368	22.9107	22.8273	22.3743	23.4297	22.0315	NaN	NaN	22.0068	21.5836	23.3117	NaN	NaN	NaN	23.1407	23.6806	NaN	23.0662	23.3975	23.5286	NaN	23.0278	NaN	22.7181	22.9211	23.1515	22.6266	23.5417	23.2321	22.7253	23.6552	22.8685	21.8472
P080	NaN	21.2629	NaN	NaN	21.4604	21.0066	NaN	NaN	NaN	21.0487	21.0697	NaN	NaN	21.3491	NaN	21.6105	21.4466	21.3967	20.7619	20.7945	NaN	NaN	NaN	NaN	22.143	NaN	NaN	22.058	NaN	22.5316	21.0612	NaN	NaN	21.8679	NaN	NaN	21.0819	NaN	21.161	NaN	NaN	20.6922	20.7607	21.2553	NaN	NaN	20.9032
P081	NaN	NaN	NaN	NaN	NaN	NaN	NaN	NaN	NaN	NaN	NaN	NaN	NaN	NaN	NaN	NaN	NaN	NaN	NaN	NaN	NaN	NaN	NaN	NaN	NaN	NaN	NaN	NaN	NaN	NaN	NaN	NaN	NaN	21.9334	NaN	NaN	NaN	NaN	NaN	NaN	NaN	NaN	NaN	NaN	NaN	NaN	NaN
P082	20.3671	20.3264	NaN	NaN	NaN	NaN	19.8752	NaN	NaN	NaN	NaN	NaN	NaN	NaN	NaN	NaN	NaN	20.4918	NaN	NaN	NaN	NaN	NaN	NaN	NaN	NaN	NaN	NaN	NaN	NaN	NaN	NaN	NaN	24.4097	NaN	NaN	20.7307	NaN	NaN	NaN	NaN	19.9982	19.2082	NaN	21.6557	NaN	NaN
P083	20.9156	21.2705	NaN	20.0429	20.6693	20.3791	20.5449	NaN	21.2994	21.2963	20.2103	19.8089	20.5908	20.3762	21.1891	20.928	NaN	20.7293	20.8872	NaN	20.0784	23.1328	20.715	20.1116	NaN	21.9415	NaN	20.863	NaN	20.5082	20.8994	19.8302	19.8687	22.5861	20.5754	20.4871	NaN	21.9824	NaN	20.9887	21.4987	20.4147	NaN	20.0073	NaN	NaN	NaN
P084	NaN	NaN	NaN	NaN	NaN	NaN	NaN	NaN	NaN	NaN	NaN	NaN	NaN	NaN	NaN	NaN	NaN	NaN	NaN	NaN	NaN	NaN	NaN	NaN	NaN	NaN	NaN	NaN	NaN	NaN	NaN	22.4127	NaN	NaN	NaN	NaN	NaN	NaN	NaN	NaN	NaN	NaN	NaN	NaN	NaN	NaN	NaN
P085	NaN	NaN	NaN	NaN	NaN	NaN	NaN	NaN	NaN	NaN	NaN	NaN	22.095	NaN	25.0003	NaN	NaN	NaN	NaN	NaN	NaN	NaN	NaN	NaN	NaN	23.2056	21.4954	NaN	NaN	NaN	NaN	NaN	NaN	NaN	NaN	22.3147	NaN	NaN	NaN	NaN	NaN	NaN	NaN	NaN	21.7671	NaN	NaN
P086	29.5839	32.6888	29.6669	29.1075	29.0388	29.8733	28.5438	29.7579	29.5419	28.9776	28.4791	28.8287	28.8366	30.0462	31.2345	30.0129	29.6396	29.6759	29.1156	29.5497	30.2839	30.1056	30.7361	28.702	31.366	29.8581	28.8044	NaN	29.0572	29.3201	29.1987	29.6885	28.656	32.2585	30.3658	29.5256	27.6364	28.587	27.4821	28.4099	31.4352	29.0622	28.1179	29.3317	29.1945	30.9631	29.6589
P087	NaN	NaN	NaN	NaN	NaN	NaN	NaN	NaN	NaN	NaN	NaN	23.4438	NaN	NaN	NaN	NaN	NaN	NaN	22.0322	NaN	NaN	NaN	NaN	NaN	NaN	NaN	NaN	NaN	NaN	NaN	NaN	NaN	NaN	NaN	NaN	21.5132	22.8064	NaN	NaN	NaN	NaN	NaN	NaN	NaN	NaN	NaN	NaN
P088	NaN	20.9153	NaN	22.4732	NaN	NaN	20.1436	NaN	NaN	20.136	19.8726	NaN	20.9128	NaN	NaN	20.801	NaN	NaN	NaN	NaN	NaN	NaN	NaN	NaN	NaN	NaN	NaN	NaN	NaN	20.0653	20.016	NaN	NaN	24.4923	NaN	NaN	NaN	NaN	NaN	20.277	NaN	NaN	20.778	20.3345	NaN	20.5786	NaN
P089	NaN	NaN	26.2152	26.4106	26.117	23.6233	24.5396	24.7755	24.4636	23.7894	24.9589	24.8773	24.3409	24.3568	23.7515	23.1216	25.1978	25.0764	24.8098	26.0057	25.7424	26.5409	NaN	25.3312	NaN	24.4788	22.5848	21.6739	25.6426	25.0003	23.2694	NaN	NaN	22.9074	26.2863	24.4618	NaN	24.5639	NaN	21.6096	23.0822	24.9509	25.5353	NaN	24.7397	NaN	23.7451
P090	24.8406	21.5858	23.275	NaN	NaN	NaN	NaN	NaN	NaN	NaN	NaN	NaN	NaN	NaN	NaN	NaN	NaN	NaN	NaN	NaN	22.2708	NaN	NaN	NaN	NaN	25.0037	NaN	NaN	NaN	NaN	NaN	NaN	NaN	23.6192	26.7677	21.3361	22.6112	22.6895	NaN	NaN	22.4647	NaN	22.4208	NaN	NaN	NaN	NaN
P091	21.4994	NaN	NaN	NaN	20.4533	20.1392	NaN	NaN	NaN	NaN	20.9037	NaN	NaN	NaN	21.3035	21.5328	NaN	21.7112	21.9575	NaN	NaN	NaN	NaN	20.6556	NaN	NaN	NaN	20.8065	NaN	NaN	20.0974	19.987	20.3749	21.8633	NaN	NaN	20.6047	21.19	20.8405	NaN	NaN	NaN	NaN	NaN	20.7374	NaN	21.7126
P092	28.354	28.254	28.4543	28.3912	28.6211	28.8639	28.3136	28.5497	28.2541	28.6361	28.3705	28.4003	28.472	28.8237	28.8248	28.9655	29.0499	28.652	28.6184	28.5682	28.6438	28.5784	28.8257	28.8435	29.0358	28.4523	28.4753	28.9596	28.5428	28.9302	28.9384	28.759	28.8077	28.2467	27.9468	28.611	28.7933	28.6293	28.9606	29.416	28.8628	28.6366	28.2472	28.7049	28.5395	28.7524	28.9497
P093	21.8065	23.0909	21.8085	21.9844	22.0473	21.8901	21.9856	NaN	21.8917	21.8829	21.1839	22.5894	22.3014	21.6277	23.658	22.2923	23.4953	21.6121	22.6277	21.4491	22.0195	23.5562	22.2822	21.6104	23.2677	23.1311	22.8665	23.5616	22.4278	22.1617	20.9101	22.2093	21.9922	24.3625	23.9021	22.6872	23.2557	22.3879	23.4077	21.4024	22.3173	23.1787	22.0194	22.7651	21.6613	NaN	23.2754
P094	NaN	NaN	NaN	NaN	NaN	NaN	NaN	NaN	NaN	NaN	NaN	NaN	NaN	NaN	23.2687	NaN	NaN	NaN	NaN	NaN	NaN	NaN	NaN	NaN	NaN	NaN	NaN	NaN	NaN	NaN	NaN	NaN	NaN	24.4269	NaN	NaN	NaN	NaN	NaN	NaN	NaN	NaN	NaN	NaN	NaN	NaN	NaN
P095	24.756	NaN	NaN	24.7642	23.9163	23.0751	22.1561	NaN	24.1713	23.803	23.8514	25.0422	24.1556	NaN	25.482	NaN	22.9978	NaN	24.1159	25.2849	24.7801	23.5099	23.3346	25.8544	NaN	23.4367	26.2402	NaN	24.1805	NaN	NaN	22.705	22.2865	24.7906	NaN	24.2329	24.4273	23.2533	23.2597	24.803	24.1204	24.521	23.496	23.0878	23.7871	NaN	22.3709
P096	29.3998	29.7208	29.7657	29.7608	30.0594	29.8875	30.255	30.2494	30.005	30.0343	29.6336	30.4678	30.1777	30.408	30.1305	30.3783	30.0108	30.2278	30.1724	29.8836	29.5614	29.9484	29.8406	30.0314	30.4888	29.4298	29.8907	29.8972	30.1688	29.7752	30.0523	29.9841	30.0653	29.6468	29.0091	29.8049	30.1815	29.8052	30.0601	30.8913	29.861	30.1881	29.6582	30.0061	30.2458	30.2215	30.2689
P097	25.582	26.3418	24.7752	26.097	25.3419	26.0149	25.1781	25.4201	25.0633	25.2193	25.4603	25.2216	25.227	26.0288	26.2063	25.4265	24.7229	25.0519	24.7077	25.3463	26.3999	24.7743	25.0021	24.7841	25.4369	24.1578	25.0719	25.3332	25.5105	24.7906	25.2425	24.9468	25.3764	26.5106	26.615	25.5896	23.6835	23.9805	25.349	25.0578	24.632	24.5807	24.2067	25.1955	24.1262	24.549	24.6601
P098	NaN	NaN	NaN	NaN	NaN	NaN	NaN	NaN	NaN	NaN	NaN	NaN	NaN	NaN	NaN	NaN	NaN	NaN	NaN	NaN	NaN	NaN	NaN	NaN	NaN	23.9286	NaN	NaN	NaN	NaN	NaN	NaN	NaN	25.9726	NaN	NaN	NaN	NaN	NaN	NaN	NaN	NaN	NaN	NaN	NaN	NaN	NaN
P099	23.7075	24.0987	23.5547	23.275	22.5455	23.5132	23.829	23.4004	23.5875	23.4548	22.9614	23.0692	23.9899	23.5118	23.4768	23.9736	23.8768	23.4039	23.4002	23.5302	23.6634	23.4273	23.5665	23.334	24.0626	23.5359	23.3347	NaN	23.7882	23.1279	23.6216	22.8819	22.8574	25.4689	22.6496	23.5652	22.9551	23.8035	23.5701	23.6834	23.2591	23.7556	22.6716	22.8835	23.2593	23.4613	22.9931
P100	NaN	20.8136	NaN	NaN	NaN	NaN	NaN	NaN	NaN	NaN	NaN	20.4628	NaN	NaN	NaN	NaN	NaN	NaN	NaN	NaN	NaN	NaN	NaN	NaN	NaN	21.2973	NaN	NaN	NaN	NaN	NaN	NaN	NaN	24.0694	21.4897	20.3534	20.756	NaN	NaN	NaN	21.3836	20.6012	NaN	NaN	NaN	NaN	NaN
P101	30.036	30.6591	30.6143	30.356	29.9246	30.8385	30.1671	30.0902	30.7963	30.8373	30.5265	30.1923	31.1225	31.3212	30.2997	30.6031	30.7142	31.4021	30.2897	30.4774	30.6333	30.5036	30.769	30.2049	30.8847	29.4763	30.6092	31.3639	30.4103	30.8643	31.0661	30.3249	30.5413	29.3255	29.9683	30.2873	30.7965	29.4337	30.4826	30.2373	30.0188	29.9442	29.5895	30.6285	30.4419	30.1554	30.5283
P102	22.5659	24.7205	NaN	25.9243	23.7624	22.7954	26.1616	NaN	23.8446	23.0184	25.111	25.5197	25.2626	NaN	26.2484	NaN	26.1998	NaN	26.462	25.519	24.0562	26.4131	26.1205	25.2709	NaN	23.2321	25.7275	NaN	22.7092	NaN	NaN	22.9066	NaN	23.8763	NaN	25.8006	26.4076	25.3626	NaN	26.0141	23.7087	26.3917	25.6971	21.543	26.3564	NaN	22.8552
P103	24.6575	25.3179	24.3238	24.5709	23.8279	24.3802	23.2624	25.2059	24.305	24.6031	24.3569	22.9809	24.9667	24.8215	25.2364	25.4254	24.3159	24.4812	24.33	24.4474	24.3396	23.6801	24.4712	24.4498	25.6255	24.1924	24.4071	25.2347	24.354	24.5019	24.4699	24.6525	25.0541	24.0445	23.394	23.2437	23.3149	24.1692	24.5063	23.4072	24.3198	22.8044	24.2123	25.095	24.1815	22.9496	24.5229
P104	NaN	20.2811	19.8508	21.1962	20.2264	NaN	NaN	NaN	NaN	NaN	NaN	NaN	NaN	18.9882	NaN	20.2975	NaN	19.0956	NaN	NaN	NaN	21.1809	NaN	NaN	NaN	NaN	NaN	NaN	20.4633	19.5254	20.9647	NaN	21.4206	NaN	20.58	NaN	NaN	NaN	19.2916	NaN	NaN	NaN	NaN	20.4307	NaN	NaN	NaN
P105	NaN	NaN	NaN	NaN	NaN	NaN	NaN	NaN	NaN	NaN	NaN	NaN	19.9815	19.8171	20.1263	NaN	NaN	NaN	19.9209	NaN	NaN	19.9865	NaN	NaN	20.4144	19.7424	21.9643	20.4993	NaN	NaN	NaN	19.9104	NaN	NaN	NaN	NaN	19.4246	NaN	NaN	NaN	NaN	NaN	NaN	NaN	NaN	NaN	NaN
P106	22.8126	22.6005	22.5695	22.4039	22.2122	22.8854	22.5413	22.5571	22.823	22.6055	22.572	22.2966	22.1499	22.4192	22.126	22.9565	22.1342	22.4744	23.8312	22.6609	22.8093	22.2257	22.7143	NaN	23.7904	NaN	22.5925	23.5169	22.6452	22.8417	23.1235	21.0874	22.905	22.3416	22.2739	22.0607	22.6023	22.3244	22.6686	21.9301	21.3173	21.7629	21.8167	22.2064	23.2157	22.3692	22.6449
P107	NaN	NaN	NaN	NaN	NaN	NaN	NaN	NaN	NaN	NaN	NaN	NaN	NaN	NaN	NaN	NaN	NaN	NaN	NaN	NaN	NaN	NaN	NaN	NaN	NaN	NaN	NaN	NaN	NaN	NaN	NaN	NaN	NaN	NaN	NaN	NaN	NaN	NaN	NaN	NaN	NaN	NaN	21.4224	NaN	NaN	NaN	NaN	+
P108	26.0842	26.7223	27.0616	26.6728	26.9698	27.2041	27.1112	27.5424	26.9696	26.9836	26.8461	26.9506	26.5426	27.0286	26.5298	27.0615	27.2298	27.4414	27.266	26.7238	27.0603	26.6934	26.8947	26.8382	26.3439	25.9641	27.0189	25.8551	26.633	26.9781	27.1553	26.9512	27.1546	26.1305	26.311	27.2545	26.7977	26.7033	26.7087	27.3484	26.957	27.96	26.3878	27.0288	27.013	26.9179	26.5576
P109	NaN	NaN	NaN	NaN	NaN	NaN	23.8371	NaN	NaN	NaN	NaN	23.6399	22.9871	22.9075	22.9825	24.3254	22.443	NaN	22.1343	24.3417	NaN	NaN	NaN	NaN	23.4278	21.7076	22.7994	NaN	24.1517	23.0459	NaN	NaN	23.1781	24.7568	NaN	22.7271	21.7754	21.6143	NaN	22.756	21.8001	23.9235	NaN	23.2978	22.7526	NaN	22.7245
P110	NaN	23.5495	NaN	NaN	NaN	NaN	NaN	NaN	NaN	NaN	NaN	NaN	NaN	NaN	NaN	NaN	NaN	NaN	NaN	NaN	NaN	NaN	NaN	NaN	NaN	NaN	NaN	NaN	NaN	NaN	NaN	NaN	NaN	23.9211	NaN	19.611	NaN	NaN	NaN	NaN	NaN	NaN	NaN	NaN	NaN	NaN	NaN
P111	27.4405	25.2763	28.4617	27.7732	28.5033	27.1842	26.6235	NaN	25.4911	26.4686	25.8669	26.8196	26.5789	26.5245	27.3712	24.5095	26.843	26.8151	26.8784	25.3468	27.563	25.9932	24.7165	27.2402	NaN	26.5786	26.4895	NaN	27.7998	26.9752	24.4219	25.9212	26.452	26.3123	24.4424	26.6784	26.4181	26.5093	25.3427	26.9257	NaN	26.5956	26.3204	24.9589	26.7868	NaN	25.6991
P112	24.0386	23.2627	26.7011	24.5671	25.4732	23.8984	22.6043	NaN	24.1331	24.9941	26.9883	23.3676	24.0036	24.9265	23.934	25.8733	24.5041	25.5679	24.0799	24.6655	24.9363	23.675	25.4759	25.1659	25.6171	25.5464	24.0134	24.0772	24.7761	23.7875	25.9776	24.9624	22.8858	22.7856	26.7344	22.8823	25.0449	24.8896	24.2025	25.1405	26.2371	22.7665	25.4066	23.8765	23.9473	25.5583	24.9634
P113	20.8239	NaN	NaN	21.3984	NaN	21.635	NaN	NaN	21.2163	20.9591	NaN	21.2391	NaN	20.723	21.4287	21.1197	NaN	20.8591	NaN	NaN	21.4188	21.1901	21.2684	20.8314	21.313	21.1344	21.1037	21.8563	NaN	21.2378	NaN	21.4302	NaN	NaN	NaN	21.4614	21.5459	NaN	NaN	NaN	21.5933	NaN	21.3722	21.3377	NaN	NaN	21.7371
P114	NaN	22.9447	NaN	NaN	NaN	NaN	NaN	NaN	NaN	NaN	19.3328	NaN	18.9214	NaN	22.286	21.3451	NaN	NaN	NaN	NaN	NaN	NaN	20.4858	19.683	19.201	21.3665	18.312	18.8578	NaN	NaN	NaN	NaN	NaN	26.7054	22.6896	18.9904	NaN	NaN	NaN	NaN	20.4691	NaN	NaN	20.688	NaN	NaN	NaN
P115	21.7227	NaN	NaN	NaN	21.2746	NaN	NaN	NaN	NaN	21.3001	22.1753	NaN	NaN	NaN	NaN	NaN	NaN	NaN	NaN	NaN	21.3797	23.6049	NaN	21.1189	NaN	NaN	NaN	NaN	NaN	NaN	NaN	NaN	NaN	21.5697	NaN	NaN	NaN	NaN	NaN	NaN	NaN	NaN	NaN	NaN	NaN	NaN	NaN
P116	NaN	NaN	NaN	NaN	NaN	NaN	NaN	NaN	NaN	NaN	NaN	NaN	NaN	NaN	NaN	NaN	NaN	NaN	NaN	NaN	NaN	NaN	NaN	NaN	NaN	NaN	NaN	NaN	NaN	NaN	NaN	NaN	NaN	23.1897	NaN	NaN	NaN	NaN	NaN	NaN	NaN	NaN	NaN	NaN	NaN	NaN	NaN
P117	NaN	24.1137	NaN	NaN	20.0992	NaN	20.3799	NaN	19.4083	20.5403	20.039	NaN	21.1515	20.1462	24.0855	20.9562	20.5193	20.0727	20.6021	20.3104	NaN	20.8428	20.363	19.7955	20.0254	20.8234	20.1723	NaN	NaN	NaN	20.8227	20.8452	NaN	25.0155	21.6607	20.9792	18.9636	21.1948	NaN	NaN	20.9673	19.8893	NaN	NaN	20.386	NaN	21.4002
P118	NaN	19.6892	NaN	NaN	NaN	NaN	NaN	NaN	NaN	NaN	NaN	NaN	NaN	NaN	NaN	NaN	NaN	NaN	NaN	NaN	NaN	NaN	NaN	NaN	NaN	NaN	NaN	NaN	NaN	NaN	NaN	NaN	NaN	22.25	NaN	NaN	NaN	NaN	NaN	NaN	NaN	NaN	NaN	NaN	NaN	NaN	NaN
P119	NaN	22.3669	NaN	22.3498	NaN	NaN	21.8554	23.0917	NaN	21.304	21.0109	21.9008	23.4428	22.1921	23.2697	23.1493	21.6978	21.3276	21.4629	NaN	NaN	NaN	NaN	21.6215	21.6439	NaN	22.0123	22.9179	NaN	22.1252	22.184	22.8239	22.8098	22.0125	NaN	21.8609	20.3392	NaN	NaN	NaN	NaN	22.1066	NaN	NaN	NaN	21.3035	NaN
P120	26.8866	27.7195	28.3621	28.238	28.2446	28.3481	28.3012	28.5026	28.461	28.3036	28.2699	27.8799	27.7648	28.5412	27.7267	28.6679	28.3519	28.6441	28.1729	27.8679	27.8209	28.1589	27.8357	27.8492	28.3321	26.6835	27.0709	28.782	27.9187	28.4237	28.2554	28.4323	28.5335	25.8258	26.2566	27.6163	27.8635	27.8027	27.9864	28.0239	27.4985	28.3968	27.807	28.3874	28.1385	28.3757	28.4751
P121	NaN	NaN	NaN	NaN	NaN	NaN	NaN	NaN	NaN	NaN	NaN	NaN	NaN	NaN	23.5479	NaN	NaN	NaN	NaN	NaN	NaN	NaN	NaN	NaN	NaN	NaN	NaN	NaN	NaN	NaN	NaN	NaN	NaN	NaN	NaN	NaN	21.7418	NaN	NaN	NaN	NaN	NaN	NaN	NaN	NaN	NaN	NaN
P122	NaN	NaN	NaN	NaN	NaN	NaN	NaN	NaN	NaN	NaN	NaN	NaN	NaN	NaN	NaN	NaN	NaN	NaN	NaN	22.3217	23.0908	NaN	22.3104	NaN	NaN	NaN	NaN	NaN	NaN	22.3014	NaN	22.2628	NaN	NaN	NaN	NaN	NaN	NaN	NaN	NaN	NaN	NaN	NaN	NaN	NaN	NaN	NaN
P123	26.2984	27.0495	26.4475	27.0132	27.0281	27.202	27.0812	27.7238	26.9122	26.9695	26.8181	26.8631	26.9936	27.3695	27.5257	27.142	27.3308	27.0666	27.3107	27.1548	26.2941	26.7861	26.5331	26.9027	27.4539	26.7356	26.9348	28.0624	26.7652	27.1659	26.976	26.8612	27.0667	27.297	25.9463	26.9675	26.7471	26.5777	27.0523	26.6148	27.1583	27.2601	26.4481	26.9745	26.8041	27.5553	27.2678
P124	NaN	NaN	NaN	NaN	NaN	NaN	NaN	NaN	NaN	NaN	NaN	20.805	NaN	NaN	NaN	NaN	NaN	NaN	NaN	NaN	NaN	NaN	NaN	NaN	NaN	NaN	NaN	NaN	NaN	NaN	NaN	NaN	NaN	NaN	NaN	20.402	NaN	NaN	NaN	NaN	NaN	NaN	NaN	NaN	NaN	NaN	NaN
P125	29.5777	30.1035	30.8658	31.0404	30.4677	30.8868	30.7678	30.6492	30.8947	30.8925	31.5164	30.3127	30.2765	30.6019	30.2465	30.8418	31.235	30.9868	30.0492	29.8954	31.2269	30.5836	30.4771	30.1182	30.6486	29.8135	30.546	30.9164	30.4489	30.5361	30.807	30.5453	30.733	29.333	30.9356	30.8224	30.5973	30.7803	30.8439	30.823	30.4337	30.2396	30.8563	30.7058	29.9632	30.3798	30.23
P126	31.8331	32.1763	31.9757	31.6868	31.8921	31.963	31.1835	31.489	31.7455	31.7078	32.121	31.0457	31.5376	31.9828	31.6719	31.9502	31.6817	31.9778	31.1037	31.451	32.1897	31.5834	31.832	31.4717	31.7406	31.5796	31.567	32.0699	31.9042	31.9216	31.6846	31.8474	31.9383	31.9596	31.9776	31.5818	31.5293	31.3978	31.7816	31.6274	31.8839	31.5924	31.5997	31.6946	31.421	31.343	31.6399
P127	22.5297	22.9477	25.1041	22.408	21.6909	22.6898	22.8136	23.5367	22.7253	22.1993	24.5666	21.8315	22.3247	23.0483	21.9642	22.5492	23.0087	22.2251	22.6168	21.1343	23.6477	21.1679	NaN	21.4911	NaN	24.5882	22.4954	NaN	NaN	NaN	22.1922	NaN	NaN	24.6582	25.5539	24.7723	23.7602	23.4524	22.5925	24.8057	23.536	22.7635	22.9976	21.8736	21.8398	NaN	21.1435
P128	20.543	21.2632	20.0881	NaN	19.8551	20.2086	NaN	NaN	NaN	19.902	NaN	19.9367	20.6504	20.3066	21.9965	NaN	NaN	NaN	20.7502	20.1413	20.4796	NaN	20.5051	NaN	20.597	20.5509	20.6205	NaN	NaN	NaN	NaN	NaN	NaN	24.877	20.9635	20.1519	20.1486	NaN	NaN	NaN	NaN	20.196	NaN	NaN	20.1084	20.8442	NaN
P129	NaN	NaN	NaN	NaN	NaN	NaN	23.7819	NaN	NaN	NaN	NaN	22.7113	22.133	NaN	NaN	NaN	NaN	NaN	22.4753	NaN	NaN	NaN	NaN	NaN	NaN	22.6955	NaN	NaN	NaN	NaN	NaN	NaN	NaN	NaN	NaN	22.9121	NaN	NaN	NaN	NaN	NaN	NaN	NaN	NaN	23.0585	NaN	NaN
P130	22.8457	24.1013	23.1631	23.9016	22.7457	22.354	22.3974	23.8017	22.5219	22.1862	22.8343	22.2786	22.7166	23.3017	23.0738	24.1551	22.9748	22.5927	22.759	23.1801	23.2112	23.0167	23.1115	21.987	23.1893	22.0938	22.8745	23.2822	23.1848	22.7666	24.063	23.2352	23.1978	23.8367	22.2376	23.1483	20.7965	22.3662	23.1605	19.1273	23.353	22.3353	22.7067	NaN	21.3107	22.4387	22.5064
P131	NaN	23.4631	NaN	21.9579	NaN	21.1797	22.5277	NaN	22.6362	21.9871	21.6348	23.1626	21.5658	NaN	22.2196	21.3509	22.7603	22.6604	22.6093	22.9508	23.0237	22.708	22.7432	22.0713	22.701	22.1782	25.2012	22.1273	21.6981	21.7648	21.9898	21.9627	21.9172	22.6019	21.7842	21.8458	22.1423	22.2797	NaN	22.5412	22.787	22.5029	23.1938	NaN	21.9992	22.8632	22.6449
P132	25.1583	25.6484	25.0234	25.1328	24.5629	25.1243	25.2993	25.3535	25.3975	25.4692	25.0355	24.0218	24.9437	25.6288	25.6408	25.1041	24.7317	24.5991	25.7706	25.2681	24.6407	24.859	24.8342	24.985	26.0925	24.7926	24.6562	26.2599	24.657	24.6956	24.8621	24.7267	24.7041	24.6636	24.4078	23.946	25.2705	25.0085	25.3095	23.3468	25.4404	25.0818	24.9611	25.2901	24.9871	25.4873	25.1888
P133	22.99	23.8694	22.127	NaN	NaN	22.1686	NaN	NaN	NaN	22.2419	22.5991	NaN	NaN	NaN	NaN	22.122	NaN	NaN	NaN	NaN	22.6809	NaN	NaN	NaN	22.1258	22.7188	NaN	NaN	NaN	NaN	22.1492	NaN	NaN	22.7834	25.5408	NaN	NaN	22.2555	22.3453	NaN	NaN	21.8909	NaN	NaN	NaN	NaN	NaN
P134	25.0885	25.8136	25.0276	24.2345	24.43	24.5678	23.2922	24.469	24.5155	24.0652	24.8784	24.1345	24.376	24.9336	24.9031	25.75	23.8725	24.3322	23.7511	24.7696	25.9918	24.172	25.3699	23.7983	24.5246	24.9529	23.9298	25.5952	25.7357	25.2918	24.1475	25.8644	24.4325	26.9125	24.7001	24.2862	23.777	22.5923	24.7294	24.5966	24.161	24.1025	23.8017	24.9454	24.3786	22.6463	24.108
P135	23.2904	23.9219	NaN	26.2115	NaN	NaN	26.2784	24.4631	22.0767	23.3503	NaN	24.5459	23.8138	23.4399	21.5499	23.5303	22.158	23.0655	24.2041	22.3005	NaN	22.9246	22.142	23.9306	25.1331	NaN	21.9599	25.3422	22.4782	24.6555	23.0494	21.0949	24.2123	25.372	NaN	21.804	23.8946	23.8112	22.5802	24.1515	25.0796	24.4225	21.856	23.0512	24.1363	NaN	24.0172
P136	24.0964	24.4741	23.1766	24.6361	24.537	24.5207	25.2501	24.5501	24.6044	24.0115	24.5849	24.9896	24.1929	22.0918	24.0487	24.9144	23.6643	24.0245	24.6858	23.6337	23.7059	24.2125	24.0234	23.3142	22.763	22.6394	21.5396	23.2076	22.9864	24.8481	22.8092	24.275	24.1928	24.7875	23.2734	22.6934	24.3108	22.6019	24.12	23.2239	23.8091	24.5818	23.6203	23.1635	22.9878	23.0291	24.2249
P137	20.7774	20.635	NaN	20.7598	NaN	21.117	NaN	NaN	20.0676	20.6259	NaN	NaN	NaN	21.1298	NaN	20.4749	NaN	NaN	NaN	20.7502	20.2802	NaN	20.1002	20.1135	NaN	NaN	NaN	NaN	20.1408	NaN	20.5562	19.8788	20.4202	NaN	21.7864	NaN	NaN	NaN	20.2902	NaN	NaN	NaN	NaN	20.2743	NaN	NaN	NaN
P138	23.7336	24.9704	24.0079	24.2441	23.1765	23.4422	23.8933	24.0357	23.715	23.5278	24.6136	23.1927	24.0488	24.2859	24.0166	24.1294	24.255	24.1231	23.4585	23.6258	23.3756	24.791	24.5292	24.3074	24.3012	23.984	24.6038	17.9912	22.5695	24.7147	23.6388	23.329	21.1081	24.5427	22.1675	23.1784	22.8969	22.8154	23.835	24.1334	24.2418	23.8486	22.7852	22.4735	23.4653	24.0357	24.4476
P139	NaN	NaN	NaN	NaN	NaN	NaN	NaN	NaN	NaN	NaN	NaN	NaN	NaN	NaN	NaN	NaN	NaN	NaN	NaN	NaN	NaN	NaN	NaN	NaN	NaN	NaN	NaN	NaN	NaN	NaN	NaN	NaN	21.3776	NaN	NaN	NaN	NaN	NaN	NaN	NaN	NaN	NaN	NaN	NaN	NaN	NaN	NaN
P140	NaN	NaN	NaN	NaN	NaN	NaN	NaN	NaN	NaN	NaN	NaN	25.6007	NaN	NaN	NaN	NaN	NaN	NaN	24.7678	NaN	NaN	NaN	NaN	NaN	NaN	NaN	NaN	NaN	NaN	NaN	NaN	NaN	NaN	NaN	NaN	24.5783	25.2138	NaN	NaN	NaN	NaN	NaN	NaN	NaN	NaN	NaN	NaN
P141	NaN	21.3997	NaN	NaN	NaN	NaN	NaN	NaN	NaN	NaN	NaN	19.9103	NaN	NaN	NaN	NaN	NaN	NaN	NaN	NaN	NaN	NaN	NaN	NaN	NaN	NaN	NaN	21.0143	NaN	NaN	NaN	20.0689	NaN	25.0088	NaN	20.491	NaN	NaN	NaN	NaN	NaN	NaN	NaN	NaN	20.179	NaN	NaN
P142	NaN	23.9257	22.0044	23.4175	23.3514	22.7236	22.7142	23.5452	23.4844	23.7542	22.8786	22.1181	23.5272	23.812	22.8318	24.2931	22.7155	23.2921	22.9444	NaN	21.9766	24.0079	NaN	23.0654	23.3613	NaN	NaN	23.251	22.5672	23.8698	23.7666	23.0772	23.2071	23.7664	NaN	21.7136	23.1727	NaN	22.1362	20.2893	NaN	23.1341	22.5393	22.8445	NaN	NaN	23.3133
P143	25.5593	26.159	26.2648	25.3975	26.091	26.3006	26.2183	26.5698	26.6297	26.0336	26.1982	25.879	25.9897	26.5612	26.5079	26.1558	26.2769	25.8952	26.1996	25.7485	25.9761	25.8749	26.2774	25.7471	25.5742	25.3406	25.2747	27.729	25.4349	26.7348	25.4401	25.6666	25.165	26.3345	25.5732	26.004	26.4941	25.5837	26.1564	26.441	26.5069	26.9118	25.1335	25.8087	26.7841	26.6148	26.8418
P144	NaN	22.5148	NaN	NaN	NaN	NaN	NaN	NaN	NaN	NaN	NaN	NaN	NaN	NaN	21.5105	NaN	NaN	NaN	NaN	NaN	NaN	NaN	NaN	NaN	NaN	NaN	NaN	NaN	NaN	NaN	NaN	NaN	NaN	24.3727	NaN	NaN	NaN	NaN	NaN	NaN	21.4046	NaN	NaN	NaN	NaN	NaN	NaN
P145	23.1917	22.516	NaN	NaN	22.8954	23.421	NaN	NaN	NaN	NaN	NaN	NaN	NaN	NaN	NaN	NaN	NaN	23.3065	NaN	NaN	25.081	21.2846	NaN	22.6254	NaN	NaN	NaN	NaN	NaN	NaN	NaN	NaN	NaN	NaN	NaN	NaN	NaN	NaN	NaN	NaN	NaN	NaN	21.7129	NaN	NaN	NaN	23.4481
P146	29.0466	29.3548	29.4113	29.1478	28.8204	28.7644	28.5887	28.764	29.5894	29.2527	28.9369	28.4912	27.9676	29.2652	28.2684	29.0278	28.5198	28.863	28.2627	29.0234	28.4331	28.9986	28.9545	28.7529	27.5598	27.6264	28.2516	28.7138	28.8652	28.8943	29.2426	29.1447	29.2603	28.4792	29.3778	27.6938	28.3945	27.8788	29.3566	28.1903	28.3759	28.6032	28.5222	28.9086	28.3412	28.0861	29.1516
P147	35.3919	34.5935	35.5592	35.8962	35.7351	35.3637	33.9177	33.9916	35.4773	35.3269	35.3381	33.6876	34.1041	35.2963	34.206	35.4836	33.6848	35.365	33.8698	35.6846	35.1078	35.5806	35.2371	35.5873	33.8053	33.3843	33.7229	34.3388	35.6741	35.3026	34.9967	35.3923	35.6519	33.0066	35.332	33.5853	33.8933	34.0789	35.4218	33.7683	34.0141	33.8228	35.4826	35.8776	34.3831	34.2191	35.4098
P148	25.909	22.7245	26.3903	25.6853	25.7139	24.5922	26.6954	NaN	24.4046	24.5585	24.7767	25.7882	24.9932	25.159	23.9721	23.9975	NaN	24.7958	25.4401	25.5915	25.1668	24.6715	25.1843	24.6947	NaN	24.43	23.6132	NaN	25.436	23.3753	21.9916	24.2167	24.3909	NaN	23.5453	25.6381	25.2004	25.0941	24.2341	20.0626	NaN	26.8491	23.3233	23.2923	24.9031	NaN	24.2366
P149	20.7119	21.1998	19.3314	20.7739	21.0423	NaN	21.6488	NaN	21.0469	20.5315	21.0126	22.8663	21.7998	21.4678	22.4903	21.2838	22.564	NaN	22.7842	21.1262	20.8309	NaN	21.0162	NaN	22.6653	21.5171	22.0102	NaN	NaN	22.8098	21.2393	21.3175	20.3532	22.796	20.6071	21.7825	22.4207	NaN	22.355	22.633	23.1751	22.4224	20.4188	21.576	21.7046	NaN	21.5648
P150	NaN	NaN	21.9367	NaN	NaN	21.6668	NaN	21.8417	21.1847	20.8122	21.1456	21.4307	NaN	21.6904	21.1835	21.2991	21.329	21.833	21.3391	20.8925	20.6966	20.543	NaN	NaN	22.3004	NaN	NaN	21.8347	21.0301	21.3605	21.011	21.7168	21.1656	NaN	20.4464	21.0023	NaN	20.8512	20.9313	21.4701	NaN	21.4468	NaN	20.9709	NaN	NaN	21.1306
P151	21.4487	21.59	21.6104	20.5805	20.4058	20.699	20.8186	NaN	20.6255	20.7029	20.7396	21.3103	21.3051	21.4359	NaN	21.1563	20.9016	21.0309	NaN	20.2938	20.9865	20.3093	20.8304	21.2146	21.5689	NaN	21.6608	22.2015	20.9099	20.7873	20.4954	21.2703	20.83	21.6859	20.726	20.4219	20.16	20.7238	21.2049	21.8353	NaN	21.0608	NaN	21.1092	NaN	NaN	21.0041
P152	23.5401	23.3002	23.1905	23.6184	23.4203	23.5177	24.081	24.2485	NaN	24.0022	24.1215	22.5466	23.5991	24.092	23.9689	24.4252	23.8238	24.3229	23.9914	23.6965	22.9088	23.7542	23.27	23.9075	24.6535	23.9645	23.5939	24.0789	23.1243	24.0633	23.4301	24.0585	23.6399	23.6046	23.629	23.6693	24.0829	23.6231	23.9408	22.8904	22.8021	23.37	23.199	23.5123	23.2329	NaN	24.1604
P153	21.6105	22.8623	22.1319	22.1585	22.5899	21.4986	21.8535	23.6922	21.8633	22.2185	21.8377	21.9098	21.9026	21.9686	22.3132	22.2762	22.3577	22.7939	21.5827	21.6096	21.8325	22.4756	21.8096	21.632	22.1408	NaN	22.1961	22.4434	22.8046	22.0248	23.3507	22.5706	22.2506	24.3629	22.0598	21.7828	20.7385	21.8044	22.112	22.7832	21.8167	22.5644	21.0412	21.6177	NaN	22.1808	21.0237
P154	NaN	22.3518	22.9036	22.3851	22.7608	22.0526	23.027	NaN	22.167	22.4032	21.1298	22.8093	22.595	23.899	23.3777	24.0251	23.0217	24.3672	22.8873	22.642	21.8861	22.4796	22.5944	22.6468	25.2096	22.4462	23.058	24.8698	22.5592	22.7427	22.5524	23.7012	22.2629	24.8339	22.3108	22.2388	22.7246	22.7278	23.3565	23.9265	22.519	24.961	22.5304	23.4596	23.0603	23.7564	23.5348
P155	NaN	NaN	NaN	NaN	NaN	NaN	NaN	NaN	NaN	NaN	NaN	NaN	NaN	NaN	NaN	NaN	NaN	NaN	NaN	NaN	NaN	NaN	NaN	NaN	NaN	NaN	NaN	NaN	NaN	NaN	NaN	NaN	NaN	NaN	21.5026	NaN	NaN	NaN	NaN	NaN	NaN	NaN	NaN	NaN	NaN	NaN	NaN
P156	NaN	NaN	NaN	NaN	NaN	NaN	NaN	NaN	NaN	NaN	NaN	NaN	NaN	NaN	NaN	NaN	NaN	NaN	NaN	NaN	NaN	NaN	NaN	NaN	NaN	NaN	NaN	NaN	NaN	NaN	NaN	NaN	NaN	21.6601	NaN	NaN	NaN	NaN	NaN	NaN	NaN	17.786	NaN	NaN	NaN	NaN	NaN
P157	22.692	NaN	24.7864	23.5885	24.506	24.6733	NaN	NaN	21.8418	21.4246	21.9788	NaN	NaN	21.878	NaN	21.4178	NaN	22.5104	NaN	22.7553	23.8823	22.1861	21.2251	22.6177	NaN	NaN	NaN	NaN	23.0465	22.2365	NaN	21.5251	21.7229	NaN	NaN	NaN	NaN	NaN	21.4823	NaN	NaN	NaN	NaN	22.2228	NaN	NaN	21.5368
P158	21.3167	22.6841	20.6841	NaN	19.5131	NaN	20.3817	NaN	NaN	NaN	NaN	19.4015	NaN	NaN	NaN	NaN	NaN	NaN	NaN	NaN	21.3959	NaN	NaN	NaN	NaN	21.3555	NaN	NaN	20.0411	NaN	NaN	NaN	20.0235	25.8053	24.0312	NaN	NaN	NaN	NaN	20.3274	20.9087	19.6954	19.8825	NaN	NaN	NaN	NaN
P159	33.5532	30.711	33.6897	33.0717	33.0977	33.1902	32.9762	33.5119	33.5389	33.1954	33.3944	33.0091	32.7848	33.2773	29.2293	33.0014	25.0513	33.5616	32.5334	33.1163	32.4942	33.4571	32.8353	33.2046	33.5026	34.3779	33.0475	33.5181	33.0281	33.9931	33.6096	33.2454	33.1618	33.2409	33.754	33.4219	32.9721	33.4723	33.1063	33.3944	33.053	32.9543	33.7324	33.2229	33.5322	32.4966	33.0424
P160	33.508	31.6088	33.6316	33.2531	33.1725	32.4599	32.7017	32.8054	33.3332	33.2686	33.5715	33.0713	32.8224	33.2566	29.2804	33.0903	25.8559	33.2657	32.3617	33.2069	32.8038	34.0161	33.1943	32.5722	32.9789	34.1525	33.0639	33.4645	33.0812	33.8076	33.4687	33.2543	33.3307	32.8904	33.7157	33.2721	32.7267	33.3039	33.2193	33.1328	32.6098	32.9482	33.9288	33.3611	33.1984	32.8928	32.4855
P161	34.2294	31.1507	34.2573	33.374	33.504	33.2503	33.1136	33.4765	33.902	33.7067	33.7797	33.4538	33.2206	33.9042	29.5435	33.4681	25.0981	34.081	32.7964	33.5754	32.6842	33.893	33.1975	33.5482	33.8128	34.7237	33.3306	34.1137	33.4665	34.4086	33.9512	33.5305	33.4469	33.8991	34.0396	33.7001	33.362	33.498	33.5285	33.989	33.3657	33.4987	34.0271	33.6164	33.583	33.0047	33.2229
P162	25.1305	26.2953	NaN	25.7215	25.7778	25.72	25.4475	NaN	25.8291	25.153	25.1698	25.7207	24.7918	NaN	24.8728	NaN	25.2801	NaN	25.2255	25.0832	25.3031	25.9058	25.541	25.1066	NaN	25.5855	24.9191	NaN	25.4956	NaN	25.0985	25.6743	25.5211	24.9259	25.7268	26.0605	24.4729	24.8517	25.4222	25.1851	25.4833	25.7452	25.2906	25.6834	25.5053	24.0644	25.5986
P163	25.4033	26.279	25.0611	25.2491	25.0421	25.317	24.9191	25.0756	24.9489	24.3689	24.074	25.3498	24.7646	25.052	25.242	25.1775	24.7104	24.6235	24.715	24.6727	25.0592	25.7888	25.31	24.859	25.1193	25.4843	24.4609	NaN	24.9453	24.7017	24.7857	25.1146	24.9236	26.3424	25.6813	25.888	24.195	25.1103	24.9803	25.4286	24.9987	25.6826	24.4823	25.1452	24.4378	24.4595	25.1445
P164	NaN	NaN	NaN	NaN	NaN	NaN	NaN	NaN	NaN	NaN	NaN	NaN	NaN	NaN	NaN	NaN	NaN	NaN	NaN	NaN	NaN	NaN	NaN	NaN	NaN	NaN	NaN	NaN	NaN	NaN	NaN	NaN	NaN	23.4778	NaN	NaN	NaN	NaN	NaN	NaN	NaN	NaN	NaN	NaN	NaN	NaN	NaN
P165	NaN	NaN	NaN	NaN	NaN	NaN	NaN	NaN	NaN	NaN	NaN	20.0111	20.1259	NaN	20.2864	NaN	20.101	NaN	20.0777	NaN	19.688	NaN	NaN	NaN	NaN	NaN	19.7758	NaN	NaN	NaN	NaN	NaN	NaN	22.9168	NaN	19.405	19.6552	NaN	NaN	NaN	20.0015	NaN	NaN	NaN	NaN	NaN	19.8622
P166	NaN	NaN	NaN	NaN	NaN	NaN	NaN	NaN	NaN	NaN	NaN	22.1491	NaN	NaN	NaN	NaN	NaN	NaN	24.7388	NaN	NaN	NaN	NaN	NaN	NaN	NaN	NaN	NaN	NaN	NaN	NaN	NaN	NaN	NaN	NaN	24.4951	NaN	NaN	NaN	NaN	NaN	NaN	NaN	NaN	NaN	NaN	NaN
P167	NaN	NaN	NaN	22.2324	NaN	22.2625	23.6857	21.1996	NaN	NaN	NaN	23.8124	24.4086	22.7291	24.3907	22.8116	23.744	19.4249	23.674	NaN	NaN	NaN	20.9601	NaN	24.2996	NaN	22.4291	21.9686	21.2624	22.5972	21.0102	22.4105	NaN	22.8138	NaN	23.372	22.5495	22.857	NaN	23.3594	22.7999	23.8332	22.3301	NaN	23.5807	NaN	NaN
P168	22.7282	24.0002	23.3084	23.1147	22.821	22.2812	23.3305	24.0432	23.6694	23.9261	23.7336	23.4212	24.2397	23.8131	24.2618	24.1218	24.201	23.8481	24.2973	23.0478	23.45	24.1691	24.1104	23.6336	25.4296	23.2959	23.7195	25.3698	23.5955	24.5394	24.1223	24.054	24.0234	24.0224	22.9782	22.6526	24.3422	24.1604	24.6837	24.3334	25.1322	23.7962	22.9659	23.9862	24.0489	24.6137	23.8312
P169	22.9976	22.8974	22.9564	23.5265	23.0783	24.1223	22.6393	24.024	24.7409	22.9934	24.2505	22.0003	23.5631	23.1037	24.1025	24.0287	24.0527	23.938	24.3968	24.2684	23.677	23.868	24.8255	23.9573	24.3219	23.0935	23.2243	25.5089	24.1131	24.183	24.0041	23.9638	23.8885	24.6641	23.526	24.0816	24.0144	23.867	24.611	23.3576	24.4992	24.3827	23.7048	24.3264	23.8433	23.8745	24.6559
P170	26.3616	26.7665	26.9291	26.9798	27.5263	27.5216	27.4702	27.9511	27.1744	27.1288	27.118	27.9086	27.4368	27.288	27.6397	27.2759	27.1042	27.6309	27.8573	27.3143	26.7027	26.9406	27.3604	27.4443	27.2378	27.0332	27.5833	27.5128	27.4679	27.5541	27.3665	27.4226	27.2194	27.1623	26.3122	27.0342	27.3393	27.2271	27.2352	27.6676	27.0026	28.3522	26.3817	27.3935	27.5807	27.9776	27.7313
P171	25.0821	25.4933	25.0456	24.6846	25.0292	24.0491	23.7729	24.5098	24.9808	24.5985	24.6334	23.786	24.2983	24.3663	24.7399	24.9048	24.7183	24.103	24.5541	24.9392	24.9763	24.6856	24.6814	24.8713	25.071	24.3826	24.4746	25.9285	24.7281	25.1541	24.4341	24.7015	24.857	25.0423	24.2602	24.0185	24.0357	24.1643	24.6387	23.2029	24.8215	24.2188	24.5478	24.8799	24.2048	24.3918	24.6638
P172	24.2151	25.9283	23.7573	24.7024	24.9776	24.1687	24.2429	25.5262	24.8656	25.3912	24.6448	24.3809	25.2608	25.3395	25.0087	25.8626	24.4911	24.7621	24.5685	24.7706	24.0015	25.5242	25.1674	24.9005	25.6172	22.9646	23.992	25.3171	24.4672	25.1183	25.9847	24.3382	25.2998	26.0988	23.8351	23.6598	24.2096	24.1168	24.6404	23.762	24.0301	24.407	24.1716	24.7869	22.6255	24.1822	24.6588
P173	22.047	23.7087	22.4225	22.9225	22.9579	22.4019	22.1653	22.9716	22.2688	22.6258	22.2794	22.6484	21.4572	22.3444	NaN	22.4985	NaN	22.5022	22.4507	22.2981	22.2668	23.4147	22.0801	22.3317	22.801	21.4285	22.0276	23.4348	22.4479	23.1167	22.0262	22.4287	23.3301	22.333	22.841	22.5389	21.7075	21.704	22.3442	21.9529	22.3366	22.609	22.1827	22.6493	21.9707	NaN	22.4973
P174	24.9743	25.7269	25.6184	25.0116	25.1793	24.7461	24.7831	25.3093	25.2035	25.3284	25.6231	24.6148	23.9438	25.5025	24.8107	25.748	25.7506	26.2696	25.0616	24.9127	26.0667	26.0804	25.2466	24.9973	NaN	25.1251	24.2415	26.6103	25.3279	25.6307	25.5499	25.0418	25.4458	25.5893	26.2315	24.8132	25.0587	24.7087	25.4764	25.5752	24.4076	25.518	25.1645	25.6097	24.7833	24.9484	25.332
P175	21.7102	NaN	NaN	NaN	NaN	NaN	23.9571	NaN	NaN	NaN	NaN	24.5435	22.506	NaN	NaN	NaN	NaN	NaN	23.3414	NaN	NaN	NaN	NaN	NaN	NaN	24.268	NaN	23.5271	NaN	NaN	NaN	NaN	NaN	22.9952	NaN	23.4559	NaN	22.8835	NaN	NaN	22.3142	23.1349	NaN	NaN	23.5168	NaN	NaN
P176	27.1221	28.4186	27.3602	28.4737	28.0577	27.6296	27.4359	27.7956	27.5828	27.5842	27.4656	29.1735	27.7762	27.8019	28.7548	27.1099	28.4342	27.2396	28.0302	27.6499	27.5105	29.1098	27.7278	28.2993	28.8476	28.4689	28.5186	28.3401	28.3794	27.6968	28.0154	27.8424	28.3777	27.6245	27.5234	28.0344	28.4614	28.0862	27.6752	28.2013	28.7791	27.7764	28.1361	28.2148	28.6798	30.222	27.4295
P177	NaN	NaN	NaN	NaN	NaN	NaN	NaN	NaN	NaN	NaN	NaN	NaN	NaN	NaN	NaN	NaN	NaN	NaN	NaN	NaN	NaN	NaN	NaN	NaN	NaN	NaN	NaN	NaN	NaN	NaN	NaN	NaN	NaN	22.4264	NaN	NaN	NaN	NaN	NaN	NaN	NaN	NaN	NaN	NaN	NaN	NaN	NaN
P178	26.2772	26.7594	26.4543	26.4183	26.2931	26.6278	26.5396	26.7452	26.5905	26.7694	26.8236	26.7475	26.2845	27.0863	26.7221	26.8646	27.3586	27.1052	27.3074	26.6595	26.158	26.8919	27.2945	27.0303	27.1271	26.6518	26.978	27.6907	26.8366	27.5899	26.7977	27.4467	27.2675	27.4436	27.0153	26.8728	27.5385	27.0042	27.3747	27.3315	27.2426	27.3057	26.7028	27.6081	27.6061	27.5552	28.0471
P179	NaN	NaN	NaN	NaN	NaN	23.575	22.641	NaN	24.0041	NaN	NaN	23.0491	22.5902	22.0781	20.4905	23.1003	NaN	22.3429	23.3996	NaN	NaN	NaN	22.2266	NaN	NaN	21.9078	NaN	NaN	NaN	22.4311	23.6091	22.7558	22.1221	22.0985	NaN	22.9405	NaN	NaN	NaN	NaN	22.528	22.4826	22.6728	21.7373	NaN	NaN	23.4969
P180	NaN	NaN	NaN	NaN	NaN	NaN	24.7885	NaN	NaN	NaN	NaN	24.4697	NaN	NaN	NaN	NaN	NaN	NaN	NaN	NaN	NaN	NaN	NaN	NaN	NaN	NaN	NaN	NaN	NaN	NaN	NaN	NaN	NaN	NaN	NaN	26.4474	NaN	26.123	NaN	NaN	NaN	27.2488	NaN	NaN	NaN	NaN	NaN
P181	20.0465	20.5928	20.2959	NaN	NaN	20.913	20.047	NaN	20.1724	20.8594	20.1959	19.9895	20.0668	20.7884	20.6797	20.9802	20.122	NaN	20.797	20.139	NaN	NaN	20.8784	20.683	NaN	NaN	NaN	22.1674	20.773	20.9126	NaN	21.9223	21.2352	20.3099	21.0411	20.2895	NaN	NaN	20.5998	NaN	NaN	20.4356	20.2249	20.7214	NaN	NaN	NaN
P182	22.5593	23.9184	22.7748	22.4622	22.6301	22.3169	22.4315	23.5522	21.9211	22.5963	22.5587	22.2896	23.3404	22.4177	23.3327	22.6094	22.7595	22.9354	22.4006	22.8631	23.0399	22.4578	22.5035	22.8443	23.3475	22.1262	22.5032	23.8184	23.0262	22.8182	22.5415	22.4733	22.4578	22.9546	22.8325	22.1266	21.6608	21.7745	22.2727	22.6193	NaN	22.7871	21.474	22.4892	21.7855	NaN	22.5415
P183	NaN	21.6641	NaN	21.0311	21.3334	20.9263	NaN	NaN	NaN	21.363	NaN	NaN	NaN	21.7139	NaN	21.7674	NaN	21.6747	NaN	21.4432	20.9697	21.2195	NaN	NaN	NaN	NaN	NaN	NaN	21.236	NaN	21.5369	21.3709	21.4027	NaN	NaN	NaN	21.3189	NaN	21.3385	NaN	NaN	NaN	20.9439	21.2973	NaN	NaN	21.3301
P184	23.9712	25.908	24.2205	24.2199	24.1303	23.9837	23.3819	24.7643	24.1423	23.5819	24.4078	23.6742	25.1853	24.0333	25.3197	24.8978	24.895	24.242	23.962	24.8282	24.3746	24.0011	25.1982	24.444	25.0872	23.1452	24.3879	24.512	24.7278	25.1639	24.6121	23.8463	24.0483	25.8122	25.1914	23.3155	22.2291	23.1987	24.471	NaN	24.2637	23.4037	23.4041	24.5832	20.0988	23.793	23.6501
P185	21.5888	NaN	NaN	NaN	NaN	NaN	22.7516	NaN	NaN	NaN	NaN	23.5058	22.0763	NaN	NaN	NaN	21.4431	NaN	21.6713	NaN	NaN	NaN	NaN	21.9935	NaN	23.2022	22.3814	NaN	NaN	NaN	NaN	NaN	NaN	23.2999	NaN	22.9065	21.3825	21.8091	NaN	23.1335	NaN	23.2512	22.1555	NaN	22.6962	NaN	NaN
P186	NaN	23.3776	NaN	21.324	21.9356	21.7284	19.9982	NaN	22.9421	21.4699	NaN	19.3686	NaN	22.5733	23.0977	22.5655	22.6002	21.4015	NaN	21.8298	NaN	21.8165	22.2292	21.4478	22.4154	NaN	NaN	21.2765	21.7502	22.1789	21.9415	21.886	21.9855	21.0211	20.8334	21.653	21.727	21.9364	22.587	NaN	23.3489	NaN	NaN	NaN	21.2366	NaN	22.3661
P187	22.8294	22.8504	23.4672	23.8798	23.5164	24.5936	24.5506	23.6895	24.417	23.4265	24.3633	23.2818	24.1202	24.2587	24.0414	24.3374	25.1286	24.164	24.3857	23.4855	23.0336	23.2782	24.1424	24.3142	24.9721	23.4656	23.865	24.6855	23.5385	24.9132	22.7494	24.7929	23.8913	21.905	23.2357	23.3407	25.1253	24.7615	23.4495	23.6736	25.0504	25.7353	23.9333	24.7925	24.1787	24.7324	24.2989
P188	24.2751	23.8175	24.6542	24.5603	25.0245	24.2378	24.2543	25.7439	25.5598	25.137	24.6554	24.6687	24.9202	24.825	24.7364	25.4237	25.9068	25.3471	25.399	25.1669	24.2521	25.2742	25.5711	24.9442	25.7791	24.8384	24.9306	25.668	24.8956	24.6294	25.5111	25.6618	25.8418	25.7842	24.9674	23.7676	24.972	25.2943	25.2336	25.6167	25.7462	24.962	25.0684	25.4626	25.7616	25.9544	25.0004
P189	NaN	NaN	NaN	NaN	NaN	NaN	NaN	NaN	NaN	NaN	NaN	NaN	NaN	NaN	20.8679	NaN	NaN	NaN	NaN	NaN	NaN	NaN	NaN	NaN	NaN	NaN	NaN	NaN	NaN	NaN	NaN	NaN	NaN	24.5509	NaN	19.8535	NaN	NaN	NaN	NaN	NaN	NaN	NaN	NaN	NaN	NaN	NaN
P190	21.687	22.3752	20.8807	NaN	NaN	19.6161	NaN	NaN	19.4702	19.4101	NaN	19.6057	20.3046	20.2809	NaN	20.57	22.251	NaN	20.2403	20.7073	20.249	22.5445	19.7918	NaN	19.3383	20.9641	NaN	21.0018	NaN	20.0069	20.641	NaN	20.5553	23.7859	21.14	19.6478	18.7527	21.3695	19.1793	NaN	19.4096	NaN	NaN	20.1032	19.9112	NaN	NaN
P191	NaN	NaN	NaN	NaN	NaN	22.743	21.7265	22.4269	NaN	NaN	NaN	21.5171	21.791	NaN	NaN	NaN	NaN	NaN	NaN	NaN	NaN	NaN	NaN	NaN	NaN	21.4044	NaN	NaN	NaN	NaN	NaN	NaN	NaN	21.5328	NaN	NaN	19.9791	NaN	NaN	NaN	NaN	20.8418	NaN	NaN	NaN	NaN	NaN
P192	23.2102	23.8283	NaN	23.8219	24.978	25.2589	26.4611	23.0324	23.6674	24.5895	24.5647	27.6494	25.6483	NaN	25.7355	23.662	25.7928	NaN	26.5766	23.1132	24.5956	25.8819	24.4607	23.6687	NaN	23.5858	24.6541	NaN	NaN	NaN	21.8061	23.7571	NaN	26.5023	NaN	27.2628	26.1147	25.1771	23.1264	26.524	NaN	27.2104	24.7115	23.2801	24.7286	NaN	24.2704
P193	21.0183	NaN	21.7361	21.3841	21.2456	20.4836	20.7656	NaN	22.3795	22.1759	20.8877	NaN	NaN	21.2978	NaN	NaN	NaN	21.4563	NaN	21.4197	20.7377	23.0104	21.7909	NaN	NaN	NaN	NaN	21.7567	21.0373	21.5517	21.7553	21.2311	21.5523	NaN	NaN	NaN	NaN	NaN	22.0141	NaN	20.9911	NaN	NaN	21.1962	NaN	NaN	20.8584
P194	23.7269	23.6013	24.0948	23.7069	23.4686	23.0437	23.3739	23.1571	23.4256	23.662	23.8153	22.6805	22.5266	23.273	23.3525	23.3793	23.4895	23.1297	23.0476	23.4383	23.3306	23.4111	22.83	23.1386	23.5421	22.472	22.2436	24.0092	22.8313	23.4578	23.7473	23.1869	23.6756	23.6226	23.332	22.8057	22.916	22.9975	22.7753	22.815	22.8629	22.6769	23.1165	23.1776	23.0406	22.6764	22.9493
P195	24.6727	24.5699	21.9917	24.9331	25.08	24.8743	26.0071	23.8428	24.1759	24.3069	24.5429	25.3792	25.8263	23.6041	25.5935	24.3246	26.1492	23.5138	25.8532	24.9853	24.7531	25.4151	24.7875	25.3784	24.0934	24.5479	25.1647	20.5922	24.918	NaN	24.0678	25.0671	24.1889	26.1182	24.3487	25.5594	25.2583	24.581	24.4257	25.7221	26.0977	26.7667	24.6998	24.3869	25.7541	24.6744	25.3617
P196	NaN	NaN	NaN	NaN	NaN	NaN	NaN	NaN	NaN	NaN	NaN	NaN	NaN	NaN	NaN	NaN	NaN	22.9826	NaN	22.2939	21.3093	20.9134	NaN	22.4296	NaN	NaN	22.0939	NaN	NaN	21.9377	NaN	NaN	21.3798	NaN	NaN	NaN	NaN	NaN	NaN	NaN	NaN	NaN	NaN	NaN	NaN	NaN	NaN
P197	20.9117	21.2696	21.4318	21.6582	21.3929	21.5827	20.7603	NaN	22.6204	21.9219	21.4699	20.9978	21.0889	22.7521	21.218	22.0993	NaN	21.6774	20.9055	NaN	NaN	NaN	21.7265	20.479	NaN	NaN	NaN	22.9477	NaN	22.6639	21.9632	21.7996	NaN	21.5657	21.3675	NaN	21.968	21.6568	22.4344	NaN	NaN	NaN	22.0065	22.6398	NaN	NaN	22.4583
P198	NaN	NaN	NaN	NaN	NaN	NaN	NaN	NaN	NaN	NaN	NaN	NaN	25.1816	NaN	25.721	NaN	23.6697	NaN	22.0748	NaN	NaN	NaN	NaN	NaN	25.7641	NaN	NaN	NaN	NaN	NaN	NaN	NaN	NaN	NaN	NaN	NaN	24.5708	NaN	NaN	24.8831	NaN	NaN	NaN	NaN	23.5059	25.4974	NaN	+
P199	23.3953	23.2987	23.1811	23.5734	23.5018	23.2081	23.3827	23.8793	23.3426	23.0297	23.264	23.1191	23.3058	23.5577	23.2397	23.788	24.0875	23.2386	22.9679	23.2187	23.6014	22.9755	23.675	23.3251	23.5693	NaN	NaN	23.7947	23.5825	23.3225	23.7282	22.8801	22.5705	NaN	24.0025	23.7693	23.2942	22.7894	23.8923	24.6226	23.3362	23.7646	23.1637	23.3042	22.9916	NaN	23.1622
P200	NaN	20.9525	NaN	NaN	NaN	NaN	NaN	NaN	NaN	NaN	NaN	NaN	NaN	NaN	NaN	NaN	NaN	NaN	NaN	NaN	NaN	NaN	NaN	NaN	NaN	NaN	NaN	NaN	NaN	NaN	NaN	NaN	NaN	20.9961	NaN	NaN	NaN	NaN	NaN	NaN	NaN	NaN	NaN	NaN	NaN	NaN	NaN
P201	23.322	23.4902	23.2631	23.8996	23.1166	23.3484	NaN	24.0142	22.9076	23.2998	23.2184	23.1314	22.8608	23.3207	23.9704	23.9136	23.219	24.2322	23.8587	23.6193	23.7315	23.8227	23.8876	23.5577	23.1767	23.1869	23.0116	22.7717	23.6842	23.992	23.3914	23.4854	23.425	23.7691	23.852	22.7863	22.7528	23.858	23.64	24.3665	23.92	23.6843	26.4158	23.9683	23.2526	23.575	23.77
P202	29.033	28.5666	28.9111	28.8675	29.1551	28.6806	27.7056	27.3712	28.4241	28.2887	28.8553	28.2576	27.6927	28.0267	27.8971	28.0941	27.3064	28.2907	27.6536	28.4347	29.1408	28.1559	28.5402	29.0606	27.9233	27.5062	27.4116	27.4812	28.8728	27.9855	27.5791	28.3069	28.4103	27.8793	28.2006	27.5257	27.8864	26.9619	28.0395	27.7468	27.6136	27.0541	28.4498	27.7798	26.9329	26.9779	28.1216
P203	NaN	22.4871	21.4414	21.3921	21.7621	21.2797	21.3044	NaN	21.5136	21.1815	21.4048	21.3559	23.1369	21.8256	21.8972	21.9558	22.1764	21.8494	21.5163	22.1278	21.8157	21.3364	21.9791	21.7142	23.4687	20.8802	21.7507	22.884	22.101	22.2245	22.1736	21.9567	21.5554	23.0062	21.4465	21.3971	21.1682	20.9666	21.7438	21.0941	NaN	21.1211	NaN	NaN	20.7592	NaN	NaN
P204	27.9672	28.8475	27.8717	28.272	27.9925	27.9517	28.1143	27.9853	28.4864	28.0835	28.3375	27.5236	27.9527	28.3635	27.7718	28.0557	28.0755	28.4436	28.2695	27.8412	27.8777	28.3128	27.9341	27.7628	28.3444	27.4302	27.8148	28.7129	27.8973	28.4036	28.1395	27.9979	28.1187	28.5572	28.2331	27.7037	28.2585	28.037	28.8302	28.2217	28.4984	28.2518	28.0242	28.4053	28.1941	28.0162	28.2785
P205	NaN	23.079	NaN	22.517	22.4792	NaN	22.6726	NaN	22.3004	22.085	22.5283	21.557	22.5701	22.7109	22.2075	22.7109	NaN	22.0004	21.767	22.8874	21.3904	NaN	22.4632	21.7519	24.0665	NaN	21.3251	NaN	22.6339	22.4303	22.4025	22.394	22.5045	23.6921	21.3039	22.2877	21.3529	21.481	22.0752	22.6755	NaN	NaN	22.1873	22.0516	22.1161	NaN	21.4838
P206	NaN	NaN	NaN	NaN	NaN	NaN	NaN	22.5353	NaN	NaN	NaN	NaN	21.7389	NaN	NaN	NaN	NaN	NaN	NaN	NaN	NaN	NaN	NaN	NaN	NaN	NaN	NaN	NaN	NaN	NaN	NaN	NaN	NaN	NaN	NaN	NaN	21.3344	NaN	NaN	23.7503	NaN	NaN	NaN	NaN	NaN	21.167	NaN	+
P207	NaN	23.851	23.1729	22.6614	23.0215	NaN	23.3525	24.5823	22.9188	22.7594	23.2643	23.4882	22.5379	23.4762	23.5765	24.1316	24.8122	23.4188	24.2426	22.4475	22.4358	23.5722	23.3254	23.6165	24.6561	22.3845	22.7091	25.3198	22.6868	24.4341	23.3037	21.5354	23.7734	23.2535	22.9922	22.986	24.0271	22.5892	23.3914	23.3008	23.7738	23.8492	22.9364	23.533	24.1438	23.4439	22.8088
P208	NaN	NaN	NaN	NaN	NaN	NaN	NaN	NaN	NaN	NaN	NaN	NaN	NaN	NaN	NaN	NaN	NaN	NaN	NaN	NaN	NaN	NaN	NaN	NaN	NaN	21.8059	NaN	NaN	NaN	NaN	NaN	NaN	NaN	NaN	23.3427	NaN	NaN	NaN	NaN	NaN	NaN	NaN	NaN	NaN	NaN	NaN	NaN
P209	24.858	25.0855	25.4588	25.1035	25.0279	25.7695	25.2977	26.6259	25.4836	24.2045	24.7634	25.4328	25.8748	25.2899	26.1838	25.6413	26.1367	24.1652	26.0592	25.2627	24.9525	23.8119	25.7131	25.6365	25.7377	24.6982	25.9	26.1352	25.1792	24.5163	24.6757	24.8556	24.7583	26.2058	24.4599	25.7059	25.1991	25.312	25.842	24.1468	25.807	25.4636	23.4885	25.3014	24.8594	25.6369	25.4255
P210	22.4511	24.1784	NaN	23.3477	NaN	23.3306	22.9278	24.8546	23.6588	24.0646	23.7306	24.9743	25.6109	24.004	25.4374	23.9936	23.373	24.1954	23.7799	22.8823	22.9207	23.8649	24.4322	22.1261	24.8361	23.8358	25.5364	NaN	23.6608	24.7531	24.3108	24.1032	23.9192	23.5121	24.0342	24.4844	25.7247	NaN	23.9731	25.2586	24.1797	23.2926	NaN	23.7997	25.1788	24.7359	24.4691	+
P211	25.3346	26.7046	26.1649	26.7265	26.5026	26.209	26.0727	26.3557	26.8269	26.8757	26.6806	25.4312	26.2318	26.827	26.494	26.8034	27.0811	26.6263	26.7123	26.5535	26.4901	26.7917	26.8917	26.7488	26.7024	25.6218	26.397	27.3652	26.5359	26.7629	27.2814	26.8898	26.9486	26.0405	25.7298	25.7034	26.8218	26.5816	27.0272	26.1648	26.9392	26.1397	26.4058	26.9055	26.2827	27.0335	26.8683
P212	26.1172	26.7801	27.1804	26.9559	27.2696	26.8906	26.794	27.3621	27.3049	27.0006	26.9725	26.4349	26.5896	27.54	26.8498	27.2115	27.2517	27.2111	27.0937	27.0412	27.1875	26.8887	26.9003	27.3425	27.0712	26.3278	26.4813	27.6213	27.3802	27.4228	27.0617	27.2137	27.3489	25.2592	26.3041	26.4586	27.2376	26.9642	27.2952	26.2456	26.9357	27.0822	26.692	27.4619	26.5543	27.0138	27.698
P213	NaN	NaN	NaN	NaN	NaN	NaN	NaN	NaN	NaN	NaN	NaN	NaN	NaN	NaN	NaN	NaN	NaN	NaN	NaN	NaN	NaN	NaN	NaN	NaN	NaN	NaN	NaN	NaN	NaN	NaN	NaN	NaN	NaN	NaN	NaN	NaN	NaN	NaN	NaN	NaN	NaN	NaN	NaN	NaN	20.6733	NaN	NaN
P214	26.6492	26.1323	26.7035	25.4584	26.102	27.2127	27.0538	26.581	26.2749	26.2239	26.6189	26.7015	26.6356	25.9728	26.2382	25.8783	27.9467	25.568	27.0098	25.6406	26.9021	25.1444	25.6801	26.5655	26.3937	26.9806	26.5303	27.2888	25.6188	26.026	26.7226	26.134	25.1054	27.3748	28.0004	27.4116	28.1596	27.831	27.223	27.7607	28.3036	27.4484	27.3603	26.4413	27.386	27.0346	27.0875
P215	NaN	NaN	NaN	NaN	NaN	NaN	NaN	NaN	NaN	NaN	20.4573	NaN	NaN	NaN	NaN	19.0587	NaN	19.4901	NaN	NaN	NaN	19.7441	NaN	NaN	NaN	NaN	NaN	NaN	NaN	NaN	NaN	NaN	18.6301	NaN	21.7029	NaN	NaN	NaN	19.4649	NaN	NaN	NaN	NaN	NaN	NaN	NaN	NaN
P216	26.0798	25.2346	27.2394	26.1657	26.4354	27.1669	25.7483	25.8953	25.6794	25.5905	26.2218	25.7836	26.3716	26.3468	26.6047	26.0171	26.4787	26.7612	26.5588	26.9652	26.3019	25.9615	25.9442	27.3531	26.2487	26.362	26.5879	24.7287	26.8259	26.2	26.1537	26.3447	25.8677	25.9712	24.8831	25.7922	26.0044	26.2043	25.8067	26.4599	26.4254	26.316	25.5277	25.2838	25.6163	25.8975	26.1201
P217	25.3216	25.6381	24.6561	25.2284	25.751	24.396	25.3391	23.7995	25.9037	25.6241	26.1588	24.1655	25.5048	25.1216	25.4633	25.7608	26.0253	25.5829	26.0689	25.9424	26.4423	25.6477	26.2064	25.124	25.349	25.5422	26.0175	26.3435	26.0511	25.54	26.0885	26.1771	25.9844	24.2202	26.3467	25.7045	25.8896	26.0294	26.395	26.1823	25.1763	25.9912	25.9231	25.8307	26.0646	25.737	25.3987
P218	23.6813	24.9943	23.832	23.7835	23.8498	22.6363	22.8923	NaN	23.5791	24.2299	23.6093	23.5863	23.7675	24.179	25.2635	25.2661	23.6841	23.9364	23.9338	23.7209	23.4246	25.2898	23.5716	23.3901	23.834	NaN	23.3412	25.1062	23.438	24.4769	24.2196	23.8307	24.2917	26.7696	24.4817	23.7622	24.5846	24.1227	23.677	24.4873	23.2988	24.0434	23.1761	24.0702	21.9976	23.2804	23.9016
P219	23.4863	25.0118	23.9438	24.3109	25.1983	24.7	23.7106	24.9474	24.3627	24.5973	24.3602	24.0498	24.7369	25.0979	24.9785	24.7082	24.1521	24.7347	24.7749	24.7464	24.0544	24.5714	24.8176	24.199	24.3911	23.1415	23.2922	24.5082	24.9232	24.7228	24.8717	25.074	24.6114	23.4803	24.8065	24.1223	25.069	23.9385	24.5083	23.9687	24.4363	24.4392	23.7203	24.5975	23.9265	24.0074	23.4035
P220	NaN	23.3709	23.4665	NaN	22.2581	NaN	21.6099	NaN	NaN	21.2438	23.7173	24.0066	19.7857	NaN	23.3727	NaN	23.351	24.5205	24.8142	23.2767	23.2683	23.5764	23.5593	22.6062	23.9598	27.2851	23.6753	24.334	23.2181	23.865	24.2928	23.6918	24.4392	NaN	NaN	24.2936	25.9017	22.7728	24.0216	22.4102	24.2447	21.216	24.0023	23.442	25.4669	23.8979	23.904
P221	21.6997	NaN	21.103	NaN	NaN	24.9847	21.9074	20.6711	NaN	19.6785	20.5595	23.2946	NaN	NaN	NaN	NaN	22.5054	NaN	21.9596	NaN	22.4759	NaN	NaN	NaN	NaN	27.2714	NaN	NaN	NaN	NaN	NaN	NaN	NaN	26.0025	24.6368	25.4476	24.8611	26.2935	NaN	24.4735	27.2538	NaN	21.9441	NaN	NaN	21.0142	NaN
P222	NaN	NaN	NaN	NaN	NaN	NaN	19.5662	NaN	NaN	NaN	NaN	NaN	NaN	NaN	NaN	NaN	NaN	NaN	NaN	NaN	NaN	NaN	NaN	NaN	NaN	NaN	NaN	NaN	NaN	NaN	NaN	NaN	NaN	NaN	NaN	19.8804	NaN	NaN	NaN	NaN	NaN	NaN	NaN	NaN	NaN	NaN	NaN
P223	NaN	20.5957	20.6401	20.5644	NaN	20.2272	NaN	20.6574	NaN	20.2674	NaN	NaN	NaN	20.1195	NaN	20.2933	20.569	19.5728	NaN	20.3988	NaN	NaN	NaN	NaN	21.0639	NaN	NaN	NaN	20.3283	20.8598	20.3599	19.8186	20.3024	NaN	20.1806	NaN	NaN	NaN	20.3189	NaN	NaN	NaN	NaN	20.0238	NaN	NaN	20.372
P224	23.1678	24.0764	23.2416	23.7403	23.4143	23.6922	23.4664	24.5126	23.7788	22.8666	22.9194	23.2332	23.2597	23.5991	23.6672	24.2662	23.3826	23.2015	24.6693	23.0982	23.2938	23.538	23.8061	22.7596	24.7283	22.9514	NaN	24.8781	24.0156	23.4903	23.7173	23.6257	23.8794	24.2218	22.5236	23.1166	23.5193	22.9471	23.4912	22.7399	22.8858	23.1218	22.9683	23.7123	24.4189	23.2083	24.5315
P225	24.2565	25.1047	24.6774	25.2642	25.033	24.7071	24.9574	26.3897	25.1208	25.1957	25.2175	25.0682	24.562	25.3452	25.3436	25.3235	25.226	25.8098	26.0024	25.1453	24.9329	25.0071	25.4617	25.0772	25.6752	24.2247	24.7068	26.7681	25.3923	25.9568	25.2103	25.4721	25.3477	24.279	24.8985	24.3799	26.334	25.6096	25.6783	24.9197	25.3786	25.6366	24.649	25.4017	26.852	25.3585	25.8835
P226	23.4697	23.4383	24.0732	22.5662	22.7492	22.8051	23.9914	24.0218	23.0333	23.953	23.4701	23.5318	24.1673	23.4889	23.0893	24.4046	23.0023	23.876	23.9604	23.431	23.554	23.1958	22.9653	23.2295	24.9359	NaN	23.0089	23.9279	23.3408	23.3928	23.9537	23.0868	23.3434	24.8769	22.079	23.494	22.7286	23.7466	23.1804	24.6712	22.4724	23.4933	22.5908	22.8923	22.7169	NaN	23.335
P227	NaN	NaN	NaN	NaN	NaN	NaN	NaN	NaN	NaN	NaN	NaN	NaN	NaN	NaN	NaN	NaN	NaN	NaN	NaN	NaN	NaN	NaN	NaN	NaN	NaN	NaN	NaN	NaN	NaN	NaN	NaN	NaN	NaN	23.3679	NaN	NaN	NaN	NaN	NaN	NaN	NaN	NaN	NaN	NaN	NaN	NaN	NaN
P228	25.8064	25.2613	26.4125	24.4958	24.5545	24.6253	26.1484	19.9107	25.4273	25.1285	25.1612	25.2776	28.6737	25.4274	24.5687	25.3424	24.7331	24.6815	25.7628	NaN	24.0862	24.4412	25.3241	25.0312	25.3338	23.5965	23.3397	24.8249	24.2382	25.4343	24.6426	24.4216	24.6514	25.1037	24.295	24.6008	24.6224	24.612	25.0323	26.0585	25.3433	25.8472	25.0424	25.3219	25.2388	25.296	25.4106
P229	28.3223	29.1117	29.5108	27.0939	27.5953	27.694	NaN	28.4313	29.3842	26.9132	26.9559	28.8958	28.5538	26.3664	28.5867	29.2313	29.7246	29.8894	29.3129	29.0926	30.4347	26.0094	29.7443	29.4734	29.5829	29.1521	29.6923	24.091	30.0026	27.0384	25.5088	30.2685	29.8219	29.3419	29.333	20.4961	NaN	NaN	26.5218	NaN	29.5399	28.457	29.4212	25.7667	29.6103	28.4279	28.943
P230	23.1816	22.752	23.2954	22.5563	22.8632	22.9934	23.4142	24.1073	22.9372	22.6408	22.9182	23.0665	23.6083	22.8495	23.4316	23.1619	23.6417	22.3076	23.7409	22.9322	23.02	22.8463	22.9925	23.0994	23.962	22.8892	22.9631	24.5227	22.8213	22.8324	23.2201	23.0369	23.1084	24.8365	22.5985	23.0454	22.6851	23.3246	22.8214	23.3253	23.4867	23.5799	22.7964	22.8567	23.0953	22.8964	22.7664
P231	22.0774	23.3295	22.2947	22.3268	22.1392	22.3268	NaN	22.4509	22.4791	22.3016	22.6465	NaN	22.6336	20.8895	NaN	22.7119	22.5381	22.5848	NaN	22.5406	22.7162	22.6399	22.8198	21.8543	22.4047	21.698	NaN	NaN	23.0341	22.7187	23.0002	23.0463	23.0228	22.5716	21.8865	22.9378	NaN	21.7749	22.6242	22.006	21.7132	21.5856	22.0239	22.1337	NaN	NaN	NaN
P232	23.6127	20.3082	22.4738	23.3911	23.3683	26.1464	27.3291	27.9245	24.2132	24.9017	23.1796	27.2996	27.0322	23.2384	27.3835	23.2499	27.2004	NaN	26.3179	23.1749	NaN	NaN	22.5502	24.2003	26.0174	26.4353	27.1443	26.5707	NaN	22.641	24.2103	23.7404	21.8171	26.2022	24.2903	27.4358	27.7492	27.7447	NaN	27.6794	26.4676	28.0403	23.2921	22.1171	26.8881	26.5058	26.3473
P233	30.8906	31.7505	31.8657	31.6639	31.7474	31.6758	31.5948	32.6558	31.7638	31.4218	31.6803	31.572	31.9092	32.0652	31.9833	31.5749	32.561	31.1344	31.7081	32.4519	32.3342	31.5901	32.1739	32.3593	32.2694	32.0684	32.3732	32.9981	32.6752	32.6068	32.3515	31.7463	32.4793	32.1688	31.5054	31.3685	31.7327	31.9232	31.7405	32.2505	32.3208	31.8845	31.6018	31.9731	31.4108	32.1551	31.5433
P234	NaN	NaN	NaN	NaN	NaN	NaN	NaN	NaN	NaN	NaN	NaN	NaN	NaN	NaN	NaN	NaN	24.2266	26.4882	24.6823	22.8567	22.4688	21.6385	25.6761	26.3815	25.0002	26.6944	23.3433	NaN	25.4103	25.5222	25.8334	26.0134	25.3659	NaN	NaN	NaN	NaN	NaN	NaN	NaN	NaN	NaN	NaN	NaN	NaN	NaN	NaN
P235	23.9654	24.4739	24.0314	24.3327	23.7387	24.7929	23.5071	23.9191	24.3257	24.3746	24.7378	23.5961	24.6982	24.9611	25.0267	24.7252	24.0704	25.097	23.5777	24.1593	24.0438	24.4444	24.9125	24.2654	24.5094	24.0746	24.5571	23.4833	24.4278	24.5318	23.9083	24.5709	24.381	23.8619	23.9738	23.8631	23.7819	23.5207	24.7067	23.7517	24.0716	24.1248	23.6661	24.8289	23.068	24.436	23.7282
P236	23.0307	23.3675	22.8475	22.2055	22.7239	23.4586	22.9989	NaN	23.0821	22.8353	22.7343	22.8488	23.9667	24.2014	24.5302	24.1351	24.5334	23.6116	22.3077	23.284	23.2418	22.4793	23.0644	22.9756	23.2202	23.2487	24.5234	23.8451	24.0937	22.8605	23.6121	23.9519	23.4306	23.785	24.087	22.8917	23.5678	23.216	23.2444	23.6346	23.8427	23.4157	21.7755	23.6907	NaN	23.011	23.1381
P237	26.8647	27.8329	27.2134	26.9567	27.5433	27.0998	26.4859	27.2611	27.2004	27.5064	26.7171	26.5764	27.4139	27.4162	27.2844	28.0982	26.225	28.0605	27.043	27.4221	27.64	28.1977	27.9848	27.6676	26.963	26.7949	26.2331	27.3158	28.1554	27.6083	28.2344	27.222	27.5129	26.4145	27.5827	26.2394	27.0335	26.8972	27.3337	26.3531	25.3439	26.9628	27.2737	27.9149	26.8035	26.2276	27.4608
P238	32.7605	32.5678	32.4165	30.5158	30.7278	32.8921	31.4699	31.6751	31.0697	31.6883	32.9542	30.2619	31.4939	31.2998	29.624	30.6785	33.1144	30.0675	30.5788	30.7379	33.8656	30.0474	29.3723	29.4524	30.6244	32.9637	31.6317	29.68	29.2719	28.6135	30.3595	30.4739	28.9372	33.1283	34.1239	32.9144	32.6579	32.927	32.6282	32.3341	33.4571	31.2935	32.6866	30.0997	30.1053	30.0444	30.5105
P239	31.0452	30.6725	31.4405	29.0604	31.1212	32.2225	32.1395	31.5226	29.9378	30.872	32.3654	30.684	31.1402	31.2108	30.1271	30.945	32.6548	31.2515	30.7257	30.7614	32.4876	30.0471	30.453	30.1645	31.2161	32.3703	31.8309	31.5387	30.0895	30.5307	31.2291	31.0579	30.2248	32.1201	31.745	32.4179	32.3436	31.7729	31.702	32.1527	32.4412	31.5152	31.5698	30.3694	30.0289	31.3411	30.9871
P240	29.474	32.5384	31.3827	31.2714	31.1533	29.624	30.6756	30.947	30.0776	30.3822	31.1776	29.8542	29.7799	30.0601	29.8652	31.034	29.7778	30.1802	27.9086	31.0813	31.0863	31.9175	30.6683	29.3456	29.4164	30.1195	29.8089	30.3558	30.9111	30.7842	31.1635	30.4351	30.7051	29.9753	26.576	28.2764	26.9671	29.4231	30.9937	29.9246	29.9727	29.7847	30.0606	32.1101	29.2253	30.8751	27.7367
P241	32.7489	32.2723	32.266	31.2952	32.7653	33.7882	33.9913	33.7336	31.4038	32.5348	33.1325	33.538	33.5873	32.8295	33.5471	32.9115	33.9115	33.0059	33.3113	33.3172	32.9451	32.6381	33.1688	32.9505	34.3303	34.0206	34.2156	34.0296	32.8538	33.0998	32.8039	32.6742	32.6579	33.4069	32.5112	33.0928	33.8786	33.3439	32.553	33.065	33.4235	33.3147	32.6181	32.8748	33.4707	33.6928	32.8551
P242	29.0919	26.0897	30.3549	28.1845	27.8289	20.3694	23.0402	NaN	27.3567	28.1078	29.2173	NaN	23.4675	28.2756	NaN	27.4617	27.7264	27.8835	27.3923	27.0416	30.3804	27.9208	27.4515	26.0905	NaN	24.0068	27.2395	22.5052	27.474	27.5483	28.3496	27.3071	NaN	25.6125	NaN	27.1867	24.7376	24.8291	29.1458	23.7307	23.106	24.5367	29.5224	27.7833	NaN	NaN	23.1837
P243	28.2709	28.4566	28.1989	28.42	28.5925	28.7118	29.074	29.4542	28.6406	28.5165	28.0437	29.038	29.4896	28.8243	29.0441	28.7989	29.2056	28.8101	29.0467	28.552	27.535	28.3324	29.0256	28.9844	28.9395	28.7994	29.2577	28.5235	28.7488	28.6757	28.8911	29.0105	28.8876	28.8148	26.8435	29.4827	28.8923	29.0579	28.788	29.0409	28.7383	29.5783	27.9338	28.6893	29.1066	28.9058	29.063
P244	21.9422	22.58	23.2257	22.9813	23.4118	23.0746	23.4094	22.762	23.1462	23.0645	23.1915	22.2538	NaN	22.7708	22.4892	23.0867	23.4316	23.6342	23.0426	23.419	22.8469	23.3051	23.3194	23.1148	23.6493	23.0371	22.6239	25.238	24.0093	23.8947	23.9186	23.7082	23.9015	22.4209	23.6161	22.9703	22.5906	22.8973	23.7726	23.3986	23.1907	23.5759	22.2031	23.1138	22.0394	NaN	23.6041
P245	28.3029	28.3739	28.4947	26.8911	27.4772	25.3971	26.828	28.7826	28.4133	28.5059	27.9039	28.6872	28.9862	28.4239	28.2354	28.4246	29.1949	27.6883	28.6548	28.3354	27.8301	27.1647	28.4281	27.8223	27.25	27.4049	27.6867	26.2278	27.9737	28.8773	28.4061	28.3755	27.8261	26.4907	28.4928	26.4595	28.4285	27.7793	28.7739	22.9652	26.545	26.7998	27.8578	27.9768	28.8092	29.5846	27.2085
P246	26.3101	27.2138	26.8413	25.3648	26.9508	26.6713	26.3372	26.8693	26.2508	26.2162	26.6512	27.0133	26.9736	26.9853	27.2012	27.0895	27.3937	27.3805	26.948	27.2294	27.4542	26.6185	27.5596	27.1151	28.1065	27.4015	28.0822	28.0621	27.4277	27.6969	27.7612	27.1104	27.2717	27.2844	26.9625	26.4148	27.2411	26.6281	27.3779	26.1469	26.5454	26.146	25.6591	26.6022	27.9685	26.5938	27.3916
P247	31.0245	31.0052	31.3606	31.1125	31.4697	31.8653	32.368	32.6874	31.6008	31.4941	31.3739	32.2799	32.1398	31.6677	32.3576	31.5857	32.7304	32.1583	32.4892	31.6558	31.3835	31.4432	31.9354	31.4905	32.3854	31.8785	32.4343	32.8525	31.6435	31.7143	31.7858	31.5092	31.1874	31.2727	31.0366	32.0956	32.2766	31.9484	31.5926	32.2407	31.6864	32.5384	31.0202	31.6679	32.2396	32.3266	31.9114
P248	31.1397	31.0179	31.2313	31.6407	31.8736	31.9837	32.576	32.835	31.6391	31.6872	31.3712	32.436	32.2644	32.0153	32.2569	31.6903	32.7911	32.0519	32.4058	31.809	31.6134	31.6611	31.9568	31.649	32.4083	31.6151	32.2409	33.1057	31.9405	31.6739	31.9414	31.8189	31.5129	31.3647	31.1931	32.3928	32.3061	31.9391	31.7692	32.4738	31.903	32.77	31.3217	31.7586	32.2889	32.1634	31.9697
P249	NaN	NaN	NaN	NaN	NaN	19.6866	NaN	NaN	NaN	NaN	NaN	NaN	NaN	NaN	NaN	NaN	NaN	NaN	NaN	NaN	NaN	NaN	NaN	NaN	NaN	NaN	NaN	NaN	NaN	NaN	NaN	NaN	NaN	NaN	22.5431	NaN	NaN	NaN	NaN	NaN	NaN	NaN	NaN	NaN	NaN	NaN	NaN
P250	NaN	NaN	NaN	NaN	NaN	NaN	NaN	NaN	NaN	NaN	NaN	19.9191	20.3101	NaN	20.3904	NaN	NaN	NaN	NaN	NaN	NaN	NaN	NaN	NaN	NaN	20.4981	NaN	NaN	NaN	NaN	NaN	NaN	NaN	23.2398	NaN	NaN	NaN	NaN	NaN	20.1265	NaN	NaN	NaN	NaN	NaN	NaN	NaN
P251	21.7235	23.4882	NaN	22.0252	21.9369	22.1409	21.6962	NaN	22.4017	22.2096	22.0676	NaN	23.206	23.6209	21.7	23.6008	NaN	23.3886	22.8499	22.7088	22.1506	22.2102	23.6671	22.641	23.3562	21.5702	22.5881	NaN	22.4288	23.4174	23.1787	22.59	23.4497	21.8844	23.8174	NaN	NaN	21.9178	NaN	21.602	NaN	21.018	NaN	22.302	22.7881	22.8591	23.3577
P252	20.7462	NaN	20.5543	20.386	19.7892	23.0051	NaN	24.3336	20.6202	NaN	NaN	NaN	23.0483	NaN	22.7001	21.0739	23.1534	21.7414	22.3967	NaN	NaN	NaN	21.4845	NaN	20.3297	22.3265	23.3076	20.8692	NaN	NaN	21.242	NaN	NaN	NaN	NaN	NaN	22.7635	NaN	NaN	NaN	23.2267	NaN	NaN	NaN	NaN	22.4504	21.9717
P253	22.7109	NaN	22.6645	22.1785	22.9995	NaN	21.7394	NaN	NaN	NaN	NaN	20.9659	NaN	23.0068	21.1121	23.1795	21.5448	22.8268	21.7744	22.6762	NaN	22.6592	NaN	23.0674	NaN	NaN	21.4897	23.5198	NaN	23.6614	NaN	23.058	22.9097	21.8349	22.2749	21.5545	NaN	NaN	22.7165	22.4949	21.7972	21.3406	22.5444	22.7177	21.906	NaN	22.8814
P254	23.4189	24.2685	23.7823	22.5109	NaN	23.5716	23.5108	22.863	23.4887	23.9218	23.8473	23.4361	NaN	23.702	NaN	23.5492	NaN	23.6515	24.1413	23.0475	NaN	23.0735	24.3711	23.6801	23.8705	22.724	23.1184	23.7321	22.6837	23.8778	23.2974	NaN	23.2398	23.8523	NaN	23.6006	22.8861	22.8751	23.6145	NaN	23.6089	23.5964	23.5895	NaN	21.1625	NaN	23.1626
P255	23.288	27.8695	22.4	23.813	22.8219	23.5198	23.4894	23.1648	22.2209	22.3648	22.9776	21.8981	22.3313	22.8987	26.4481	24.0133	24.2052	22.0295	24.2701	22.7392	24.9261	24.6022	25.1334	21.7883	22.9199	24.4331	22.87	NaN	23.049	23.7603	22.1998	22.6547	22.6233	27.4451	25.5536	24.0818	21.0067	22.9655	20.3768	NaN	26.0907	23.2716	22.2144	23.3472	23.9234	24.8062	NaN
P256	NaN	NaN	NaN	19.8853	NaN	NaN	NaN	23.2816	NaN	NaN	20.0802	NaN	22.2758	NaN	22.8371	20.6381	NaN	21.2412	NaN	NaN	NaN	20.3483	NaN	NaN	NaN	NaN	NaN	NaN	NaN	20.8296	21.2029	NaN	NaN	NaN	20.4862	NaN	22.0899	NaN	NaN	NaN	NaN	NaN	NaN	NaN	NaN	NaN	21.9944
P257	NaN	NaN	NaN	NaN	NaN	NaN	NaN	NaN	NaN	NaN	NaN	NaN	NaN	NaN	NaN	NaN	NaN	NaN	NaN	NaN	NaN	NaN	NaN	NaN	NaN	NaN	NaN	NaN	NaN	NaN	NaN	NaN	NaN	20.4013	NaN	NaN	NaN	NaN	NaN	NaN	NaN	NaN	NaN	NaN	NaN	NaN	NaN
P258	22.4789	23.3914	22.0249	NaN	NaN	NaN	NaN	NaN	NaN	21.4508	21.0423	21.4773	22.8227	20.45	22.9724	21.1224	21.346	22.0346	22.0571	22.8692	22.2858	21.944	22.3557	21.0167	NaN	NaN	21.6747	NaN	21.5932	20.0921	22.0378	21.4846	22.3924	21.9546	21.096	21.7461	NaN	23.0728	22.0685	NaN	NaN	NaN	NaN	21.8645	NaN	NaN	20.9894
P259	23.2205	22.8915	21.8714	20.2945	21.3611	22.3239	23.4608	NaN	21.5127	21.4564	23.2178	22.7535	23.2864	22.4917	23.6384	22.185	23.8118	24.568	22.7023	21.4825	21.6474	21.5981	22.1694	22.9231	23.0319	24.8725	23.1964	23.5361	NaN	22.1263	22.6625	21.754	21.7963	24.2894	25.7402	24.3364	23.6412	23.4578	21.8941	23.7711	23.5556	24.4194	22.4942	21.6812	23.2472	NaN	21.2655
P260	24.8671	25.8415	24.7904	25.3232	24.5879	25.5269	25.7645	25.7062	24.9627	24.8753	25.4203	24.894	26.1896	25.7471	26.1638	25.6549	25.0026	24.9176	26.4151	24.8469	25.3438	25.5116	25.7729	25.0017	26.3228	25.4158	26.0031	26.3338	25.3559	25.8244	25.7553	25.1661	25.5886	26.4281	25.0632	25.917	25.3849	24.4184	25.7247	25.6	26.0361	25.1051	24.3504	25.148	25.9889	25.0654	25.2104
P261	24.3259	25.6957	24.6978	25.1841	24.7006	24.6292	23.4284	24.3652	25.3512	25.2889	25.5396	24.3736	25.404	25.9205	25.9496	25.7838	24.9077	25.4446	25.1193	24.8201	24.2283	24.7491	25.5129	24.1289	25.6997	24.9205	25.4481	25.9398	25.0015	25.3644	25.1811	24.9787	25.18	23.751	24.9294	24.454	25.014	24.6879	25.0825	23.6701	25.183	24.2973	24.598	25.1768	24.1177	25.8778	25.1984
P262	22.9125	24.2583	NaN	23.5916	23.7656	23.2177	24.7138	NaN	23.4618	24.2111	NaN	23.3739	24.5818	24.9553	23.7583	24.8052	23.6416	23.8196	24.2106	NaN	NaN	24.1252	23.7714	21.3848	24.7853	NaN	NaN	25.1801	23.11	24.2619	23.9569	24.063	24.5808	23.9236	23.8238	23.77	23.6703	23.1581	24.1842	23.4082	23.8775	24.2476	23.0871	24.1697	NaN	23.4416	23.3508
P263	28.9542	29.0621	28.9868	28.9995	29.2863	29.5617	29.6675	30.5652	28.896	28.8042	28.6245	29.7782	29.1553	29.5313	29.4908	28.9847	29.6009	29.4736	29.058	29.1705	29.0782	29.1217	29.1587	29.1734	29.814	29.0699	29.6112	29.8522	29.5663	29.5126	29.6645	29.2398	29.477	29.3967	28.922	29.6209	29.093	29.3564	29.4538	29.8845	29.2157	30.2395	28.8632	29.5375	29.13	29.471	29.4903
P264	31.0398	30.9194	30.4152	31.0355	31.0367	31.0995	31.5219	31.7608	30.3285	30.6691	30.132	32.501	31.7151	30.5706	32.1158	30.4415	31.3823	31.0737	32.0131	31.5399	31.0133	30.9401	30.8369	31.1948	30.8436	31.6854	32.0492	30.4845	31.506	30.6222	30.5948	30.6884	31.0536	31.2763	30.1643	31.485	31.8617	31.0889	30.8833	31.8782	31.658	32.2839	31.3078	31.0664	31.9227	31.6866	31.4517
P265	31.7439	31.7767	30.8761	31.3738	31.5282	31.5011	30.9556	30.9406	31.2748	30.8712	30.5695	31.7456	32.6613	30.9841	32.3904	30.6967	30.8406	30.929	32.0571	31.3973	31.5774	31.785	31.2644	31.1773	32.131	32.7391	32.5164	31.5272	31.5507	31.2098	31.4359	31.1297	31.3047	31.4497	30.8639	31.333	31.7813	31.7184	31.221	30.7298	31.8279	31.1923	30.4309	30.7825	31.4637	32.4933	31.2539
P266	35.2203	35.0146	35.5857	35.6039	35.7845	34.2503	32.4597	32.922	35.2432	35.3597	35.2963	32.7527	31.5679	35.1322	31.9526	35.276	31.2782	35.4064	32.7196	35.7435	35.6732	35.729	35.465	34.7532	32.4982	32.9726	33.2668	33.1748	36.0009	35.5462	35.4272	35.4712	35.6991	32.8412	35.6473	32.5937	31.7383	32.4299	35.5462	32.3177	32.4262	32.7877	34.9105	35.6207	33.1704	31.5044	34.5624
P267	NaN	NaN	NaN	NaN	NaN	NaN	NaN	NaN	NaN	NaN	NaN	NaN	NaN	NaN	NaN	NaN	NaN	NaN	NaN	NaN	20.9069	NaN	NaN	NaN	NaN	NaN	NaN	NaN	21.1356	21.4658	NaN	NaN	20.8295	NaN	NaN	NaN	NaN	NaN	NaN	NaN	NaN	NaN	NaN	NaN	NaN	NaN	20.7226
P268	22.0822	NaN	23.4389	22.9313	23.1397	23.249	21.3697	NaN	21.7289	22.4284	21.8802	23.3145	21.0639	22.2389	22.0364	21.2383	21.9341	21.7507	22.3339	22.3561	22.4527	21.9503	21.5715	22.8134	22.2005	NaN	20.9781	NaN	22.9966	22.4875	20.6864	22.0622	22.0928	NaN	20.6903	22.2842	22.5905	21.7305	21.6281	NaN	22.0178	22.8621	21.6243	22.1557	NaN	NaN	NaN
P269	NaN	23.4009	23.006	23.1414	22.9155	22.1362	23.148	22.9981	22.5877	22.6673	22.621	22.4159	22.5262	23.0541	22.9119	22.5021	23.0044	22.7523	22.6626	22.7798	23.1378	23.2031	23.2926	22.6704	23.7624	22.2353	22.659	24.3489	22.8331	23.7205	22.8953	22.7815	22.4555	23.2838	21.8866	22.8744	21.938	22.0766	23.0788	21.7306	23.41	22.7819	22.1216	22.8044	22.1602	22.9189	22.5218
P270	NaN	NaN	NaN	NaN	NaN	NaN	NaN	NaN	NaN	NaN	NaN	NaN	NaN	NaN	NaN	20.1996	NaN	21.1493	NaN	NaN	NaN	NaN	NaN	NaN	21.3761	NaN	NaN	NaN	NaN	NaN	NaN	NaN	NaN	NaN	NaN	NaN	NaN	NaN	NaN	NaN	NaN	20.3099	NaN	NaN	NaN	NaN	20.4437
P271	20.6961	20.7192	NaN	21.2669	NaN	21.1054	22.0158	NaN	21.1199	21.8696	NaN	22.2883	NaN	22.1942	NaN	21.5619	NaN	21.7469	20.8672	20.6609	NaN	21.7301	21.2876	21.5761	23.6239	NaN	NaN	23.1812	NaN	22.6983	NaN	NaN	NaN	22.5053	NaN	NaN	21.5235	21.5764	NaN	21.6267	21.3086	22.1293	NaN	NaN	NaN	NaN	NaN
P272	20.8756	20.0984	21.7264	22.241	19.8802	23.8119	24.647	25.3325	23.3174	22.1377	21.3603	23.382	23.3448	21.473	24.2048	21.2628	24.8573	21.2161	24.2845	22.7708	22.3294	21.8007	22.1846	21.5946	24.15	24.0269	24.1742	24.9646	20.1437	21.331	21.149	21.3416	22.6766	24.2767	22.5119	23.9891	24.3529	24.5861	22.2041	23.673	24.8645	23.7031	21.8965	22.778	19.733	24.5161	21.6973
P273	24.0134	25.8976	23.7207	24.3171	24.9257	23.4235	22.0564	23.9674	23.8444	24.2744	21.6892	22.2082	23.0974	23.3641	24.6928	23.6296	22.9615	23.8691	21.6895	22.4126	24.4518	27.3462	24.3332	22.7344	24.6044	25.3827	24.4463	24.25	23.48	23.5552	24.1025	23.8339	23.0103	27.5925	26.2093	23.7614	22.1746	24.8368	22.8825	24.3113	24.005	23.4936	22.9935	23.4337	22.9403	23.5177	23.8451
P274	25.3832	26.1911	25.8706	25.4836	25.3109	24.8476	24.9033	25.9135	25.3767	25.5742	25.4399	24.5881	24.7299	25.3314	24.6799	25.8932	24.4933	24.96	25.8695	25.2777	25.123	26.0394	25.4946	25.131	25.4049	24.3251	24.341	26.4559	25.7515	26.0458	26.0131	25.6468	25.8924	25.2731	24.9944	25.008	24.5195	24.7251	25.4855	24.3208	24.6019	25.0612	24.9596	25.7304	24.8044	24.1189	24.3356
P275	23.5331	24.285	24.1554	24.1496	23.8017	24.2371	24.6027	24.2402	24.3285	24.1678	23.9299	23.4736	23.2028	24.4185	24.2162	24.1285	24.02	24.0697	23.8146	24.2969	23.6993	24.2423	24.1016	24.3583	24.0521	23.3392	23.5976	25.1542	23.7469	24.5117	24.0968	23.9882	24.0075	24.549	23.9277	23.9032	23.8121	23.5637	24.0652	23.7628	24.3554	24.7159	23.9558	24.1949	23.5008	23.6991	24.5805
P276	32.5321	32.0362	31.4759	31.0667	31.4615	31.9198	31.2336	31.632	31.5344	31.5099	32.0765	31.1046	31.2554	31.6964	31.6103	31.5706	31.6456	31.9685	31.2448	31.0285	32.5886	31.5089	31.6946	31.1678	31.3981	32.9612	32.2224	31.3166	31.2119	31.2837	31.9521	31.2644	31.1104	31.6255	33.4671	31.9488	31.6562	31.6971	32.2372	31.8561	32.3587	31.1017	32.0039	31.2628	31.6556	31.2659	31.3493
P277	29.281	29.8295	29.8139	29.5591	29.5558	30.0254	29.3095	29.9841	29.4522	29.4064	29.5267	29.3754	29.8827	29.8867	29.7564	29.951	29.5824	29.8994	29.5061	29.5926	29.7711	29.0995	29.2344	29.6231	30.3412	29.4188	29.4647	29.733	29.6784	29.4637	29.5502	29.7875	29.6214	28.41	29.9246	29.7329	29.7321	29.3848	29.4902	29.9144	29.6938	29.5571	29.12	29.3472	29.0746	29.433	29.6657
P278	27.9039	28.3484	27.5165	28.7485	28.6822	28.3588	28.5433	29.1896	29.1607	28.8884	28.5492	28.0551	28.7468	28.7611	28.7912	28.5849	28.5502	28.799	28.0134	28.6277	28.1148	28.6845	28.982	28.6285	29.3363	26.9924	27.9335	28.5805	28.337	28.0475	28.0984	28.6682	28.5381	27.2441	27.5452	28.0293	27.9811	27.7985	28.4182	28.2394	28.0516	28.2203	27.9182	28.0927	28.3842	27.6479	28.1414
P279	NaN	21.6859	NaN	21.0506	20.7716	NaN	NaN	NaN	NaN	NaN	21.0944	20.8103	21.6474	21.5981	22.7634	21.4588	NaN	21.4898	21.1759	21.5624	21.2166	21.2575	NaN	NaN	21.6937	NaN	NaN	21.6435	22.5333	21.5509	21.232	21.3179	21.2616	21.0251	21.3448	20.8134	20.9975	21.2703	21.0321	NaN	21.5799	NaN	20.7059	NaN	NaN	NaN	NaN
P280	21.6132	25.7468	22.9139	22.119	21.6463	20.7458	22.9058	NaN	21.8083	23.0755	22.9701	22.6997	23.5207	21.8142	26.696	23.8747	23.5229	23.7807	24.0443	21.7308	21.4267	23.2872	23.5588	21.9927	23.0699	23.8976	23.2857	23.3606	21.4008	23.4034	23.1139	23.3095	21.0662	26.7924	22.993	23.7329	23.6308	23.0884	23.1104	22.4712	24.6532	22.9842	22.1365	21.5634	24.011	22.7706	21.75
P281	23.5155	24.3562	24.0071	23.4708	23.3506	22.9637	23.3826	23.7915	23.2371	23.3235	23.6432	23.0949	23.3351	23.88	24.0102	23.685	23.7238	23.8388	24.1062	22.1933	23.4859	24.0542	24.3222	23.8438	24.8293	23.4649	23.9882	24.9813	24.0067	24.1001	23.5398	23.9383	23.5101	23.6919	22.7727	23.0033	23.3566	23.6568	23.2432	23.087	23.6302	23.231	23.8018	22.6027	22.9584	23.4288	23.8199
P282	22.1858	21.7432	NaN	NaN	NaN	21.5097	21.7129	NaN	22.0255	21.5883	NaN	20.9322	21.545	21.4897	21.7397	21.6802	21.8845	NaN	22.0375	20.9669	NaN	21.8621	21.0079	21.4786	22.1877	21.7742	22.0031	24.6806	NaN	NaN	21.6022	NaN	NaN	24.7459	21.7319	21.2041	21.9417	22.0081	21.9149	21.7824	21.0567	20.9319	NaN	NaN	21.3813	NaN	21.6033
P283	21.3658	NaN	22.0676	21.5206	21.2718	22.761	21.2979	22.4066	22.5954	22.4396	21.9248	20.7837	NaN	22.9107	NaN	21.8837	21.7755	22.1961	NaN	21.5108	20.7434	21.5169	22.0412	21.4646	22.6033	21.4806	21.2717	NaN	22.0648	23.6187	22.1992	22.5914	22.1788	22.2094	21.6047	20.4653	NaN	NaN	21.9202	21.6117	21.722	21.6103	NaN	21.9538	21.1039	NaN	23.2028
P284	NaN	NaN	NaN	NaN	NaN	NaN	21.9241	NaN	NaN	NaN	NaN	NaN	NaN	NaN	NaN	NaN	NaN	NaN	22.9462	NaN	NaN	NaN	NaN	22.7855	NaN	21.5737	NaN	NaN	NaN	20.3297	NaN	NaN	NaN	NaN	NaN	21.4441	NaN	21.5437	NaN	NaN	NaN	21.393	21.8789	NaN	NaN	NaN	NaN
P285	31.1674	30.6735	31.3103	31.179	31.2689	31.5076	30.6602	30.4069	31.1519	31.3124	31.161	30.6198	30.8408	31.5851	30.5637	31.1536	31.4342	31.5726	30.6546	31.2074	31.4563	31.3011	31.3005	31.3615	31.0668	30.5626	30.6201	31.6568	31.3746	31.2994	31.4934	31.3028	31.5746	30.3129	31.4775	30.3104	30.7208	30.6717	31.5018	30.5781	31.203	30.3619	31.0062	31.5422	30.7258	31.4031	31.1812
P286	NaN	NaN	NaN	22.2679	22.0608	NaN	NaN	NaN	NaN	NaN	NaN	NaN	NaN	NaN	NaN	22.4575	NaN	NaN	21.7531	21.6933	21.346	22.4215	NaN	NaN	NaN	NaN	NaN	NaN	21.3896	NaN	22.6516	NaN	NaN	21.055	NaN	21.7629	NaN	NaN	NaN	NaN	NaN	NaN	21.2337	21.5851	NaN	NaN	NaN
P287	NaN	NaN	NaN	NaN	NaN	NaN	NaN	NaN	NaN	NaN	NaN	NaN	NaN	NaN	NaN	NaN	NaN	NaN	NaN	NaN	NaN	NaN	NaN	NaN	20.9881	NaN	NaN	NaN	NaN	NaN	NaN	NaN	NaN	NaN	NaN	NaN	NaN	NaN	NaN	NaN	21.0288	NaN	NaN	NaN	NaN	NaN	NaN
P288	NaN	21.6167	NaN	22.2577	NaN	20.879	23.1346	NaN	21.8405	21.6515	22.5241	23.1221	23.4581	NaN	23.7731	NaN	23.6252	NaN	23.2319	22.7436	NaN	21.8208	23.16	23.6416	NaN	22.5196	24.3296	NaN	NaN	NaN	NaN	NaN	NaN	22.8083	NaN	22.5831	23.8017	23.2072	NaN	23.7912	23.8272	23.148	21.3042	NaN	23.9012	NaN	NaN
P289	21.4449	23.7973	22.5559	23.1674	22.6596	21.9788	22.2436	22.6627	22.4212	23.1422	22.863	22.0229	22.5041	22.868	22.359	22.4901	22.2605	22.5777	22.3707	22.6128	22.4976	22.6496	22.9115	22.5964	23.7537	22.3259	22.2428	23.794	22.9021	22.7216	22.7469	22.8912	23.2055	22.7211	21.6285	21.8836	22.204	NaN	22.9271	NaN	22.2446	22.4591	NaN	23.4459	21.3459	21.9725	22.3732
P290	NaN	NaN	NaN	NaN	NaN	NaN	NaN	NaN	NaN	NaN	NaN	NaN	NaN	NaN	NaN	NaN	NaN	NaN	NaN	NaN	NaN	NaN	NaN	NaN	NaN	NaN	NaN	NaN	NaN	NaN	NaN	NaN	NaN	NaN	NaN	NaN	NaN	NaN	NaN	NaN	NaN	NaN	NaN	NaN	NaN	NaN	NaN
P291	NaN	NaN	NaN	NaN	NaN	NaN	NaN	23.0866	NaN	NaN	NaN	NaN	NaN	NaN	NaN	NaN	NaN	NaN	NaN	NaN	NaN	NaN	NaN	NaN	NaN	NaN	NaN	NaN	NaN	NaN	NaN	NaN	NaN	22.4707	NaN	NaN	NaN	NaN	NaN	NaN	NaN	NaN	NaN	NaN	NaN	NaN	NaN
P292	32.0799	32.2297	31.9236	32.3377	32.5269	32.1845	32.5464	32.7486	32.3349	32.2415	32.2019	31.9817	32.1772	32.3842	32.6144	32.2246	32.246	31.9184	32.3821	32.4338	31.8746	32.558	32.4587	32.0831	32.8851	31.6765	32.1485	32.9931	32.5696	32.3033	32.2664	32.6219	32.6548	31.0911	31.3159	31.9913	32.0284	32.3288	32.5478	32.286	32.2528	32.1638	31.7925	32.7933	32.3716	32.2533	32.4494
P293	28.4085	27.623	28.4086	28.7499	29.1335	30.6099	30.6234	31.3278	29.1709	29.1598	28.7931	30.3035	30.7634	28.908	30.4322	28.9659	30.9595	29.0426	30.6052	28.8445	28.7594	28.5356	28.8706	29.1978	29.9341	30.332	30.5372	30.421	29.1501	28.7024	28.7708	29.1212	29.1936	30.2367	28.3257	30.6992	30.6263	30.5804	28.9955	30.6938	30.6805	31.0643	28.691	29.0478	30.2552	30.6742	29.7987
P294	21.0338	NaN	NaN	21.0166	20.6635	23.6393	NaN	22.084	20.9554	21.9979	21.081	21.9109	22.138	21.9756	22.6535	21.8575	22.0088	21.0931	NaN	21.8492	NaN	NaN	NaN	20.9784	22.0219	21.8715	21.4311	22.9114	21.1792	NaN	NaN	NaN	21.6026	23.3117	22.3749	21.2524	23.2757	21.519	20.9768	21.6359	22.0304	21.2648	21.2678	NaN	NaN	22.5484	22.1134
P295	NaN	23.8413	21.3145	NaN	23.5362	NaN	NaN	NaN	23.7015	23.5681	23.3627	NaN	NaN	21.4396	NaN	23.9794	NaN	21.5051	NaN	NaN	23.757	NaN	NaN	21.4007	NaN	NaN	NaN	NaN	NaN	21.3469	24.3138	24.0594	23.8772	NaN	24.4515	NaN	NaN	NaN	24.5427	NaN	NaN	NaN	22.7436	24.1339	NaN	NaN	NaN	+
P296	27.5997	28.0985	27.4849	27.9625	27.8699	28.0116	28.1887	28.0388	28.1959	27.869	28.1672	27.7887	28.1341	28.6267	28.1416	28.3115	28.2891	27.8671	28.0602	27.837	28.1721	28.0835	28.0565	27.8834	28.0815	27.7338	27.8352	28.3314	28.1519	28.5332	28.1568	28.2832	28.2348	27.7471	27.5783	28.0362	27.7947	27.7858	28.3728	28.117	27.9778	28.3212	27.527	28.087	27.8185	28.2719	28.1751
P297	NaN	NaN	NaN	NaN	NaN	NaN	NaN	NaN	NaN	NaN	NaN	20.3967	NaN	NaN	NaN	NaN	NaN	21.3102	20.1541	NaN	NaN	NaN	NaN	NaN	NaN	NaN	NaN	NaN	NaN	NaN	NaN	NaN	NaN	NaN	NaN	20.4208	20.7125	20.4983	NaN	NaN	NaN	NaN	NaN	NaN	23.3049	NaN	20.6988
P298	24.5051	27.7325	22.5776	NaN	NaN	21.5313	NaN	NaN	NaN	NaN	21.6692	NaN	NaN	NaN	NaN	NaN	NaN	NaN	NaN	NaN	22.1412	21.212	NaN	NaN	NaN	25.6558	NaN	NaN	NaN	NaN	21.8638	NaN	NaN	27.0048	27.4554	21.3298	22.3595	NaN	NaN	24.335	NaN	NaN	21.1724	20.8652	NaN	NaN	NaN
P299	NaN	NaN	NaN	NaN	NaN	NaN	NaN	NaN	NaN	NaN	NaN	NaN	NaN	NaN	22.2737	NaN	NaN	NaN	NaN	NaN	NaN	NaN	20.5784	NaN	NaN	20.7407	NaN	NaN	NaN	NaN	NaN	NaN	NaN	23.5532	NaN	20.6044	19.9739	NaN	NaN	NaN	20.3147	NaN	NaN	NaN	19.9992	NaN	NaN
P300	NaN	NaN	NaN	21.7953	21.836	21.3649	20.9895	22.5556	21.5445	21.4379	NaN	20.9277	20.4963	NaN	21.0354	NaN	NaN	NaN	21.3508	21.4601	20.1639	NaN	NaN	NaN	22.0338	NaN	NaN	NaN	NaN	21.649	NaN	21.0104	NaN	22.0212	NaN	20.8832	NaN	NaN	NaN	21.5719	NaN	21.2896	NaN	NaN	NaN	NaN	NaN
P301	NaN	24.7563	NaN	22.6553	22.0503	22.495	22.6729	23.1428	21.8699	22.1533	22.7985	NaN	NaN	23.6674	24.0759	22.5083	NaN	22.3159	NaN	21.4193	21.6674	23.5171	NaN	22.1852	23.9747	NaN	NaN	22.898	21.6012	24.1659	21.8137	23.4495	23.2413	22.949	23.5843	22.6138	NaN	NaN	21.7477	21.5442	23.7385	NaN	NaN	22.4914	NaN	NaN	22.7519
P302	21.7733	21.9898	NaN	20.852	20.8707	NaN	NaN	NaN	21.4163	NaN	21.4978	NaN	NaN	21.6446	NaN	21.0744	NaN	21.0276	NaN	21.4774	20.69	21.3849	21.546	20.625	NaN	NaN	NaN	NaN	21.0632	21.7338	20.8482	20.8626	21.6428	NaN	20.9222	NaN	NaN	NaN	NaN	NaN	NaN	NaN	NaN	22.0449	NaN	NaN	NaN
P303	21.1143	22.365	21.9004	21.9327	21.9084	21.7895	21.9888	21.5206	20.942	21.6786	21.2144	NaN	20.8758	22.1433	21.7415	21.8633	21.4846	21.3719	NaN	21.4597	20.9147	22.72	21.4136	21.5907	NaN	NaN	NaN	22.4627	21.8335	22.1725	21.6535	21.6928	NaN	NaN	NaN	NaN	21.0934	NaN	21.3325	NaN	21.4522	NaN	NaN	21.339	NaN	NaN	21.5545
P304	NaN	NaN	NaN	NaN	NaN	NaN	NaN	NaN	NaN	NaN	NaN	23.8461	NaN	NaN	NaN	NaN	NaN	NaN	23.4059	NaN	NaN	NaN	NaN	NaN	NaN	NaN	NaN	NaN	NaN	NaN	NaN	NaN	NaN	NaN	NaN	24.899	23.0874	24.8109	NaN	NaN	NaN	NaN	NaN	NaN	NaN	NaN	NaN	+
P305	NaN	23.7198	21.8102	23.1916	22.3843	21.3529	23.4179	NaN	NaN	23.0643	23.3915	22.6405	NaN	NaN	NaN	22.7755	NaN	NaN	22.0811	NaN	NaN	24.4011	22.1985	20.8748	NaN	NaN	NaN	NaN	23.1565	NaN	23.4821	21.9039	22.7204	NaN	20.0597	24.4433	23.0306	NaN	NaN	NaN	NaN	NaN	23.1636	23.8108	NaN	NaN	NaN
P306	NaN	NaN	NaN	NaN	NaN	NaN	NaN	NaN	NaN	NaN	NaN	NaN	NaN	NaN	21.33	NaN	NaN	NaN	NaN	NaN	NaN	NaN	NaN	NaN	NaN	NaN	NaN	NaN	NaN	NaN	NaN	NaN	NaN	NaN	NaN	NaN	NaN	NaN	NaN	NaN	NaN	NaN	NaN	NaN	NaN	NaN	NaN
P307	NaN	NaN	NaN	NaN	NaN	NaN	NaN	NaN	NaN	NaN	NaN	22.7857	21.6088	NaN	NaN	NaN	NaN	NaN	NaN	NaN	NaN	NaN	NaN	NaN	NaN	NaN	NaN	NaN	NaN	NaN	NaN	NaN	NaN	NaN	NaN	21.9373	21.995	21.583	NaN	NaN	NaN	21.5897	NaN	NaN	22.9698	NaN	NaN
P308	NaN	NaN	NaN	NaN	21.0449	21.418	NaN	NaN	21.1195	NaN	20.8318	NaN	NaN	21.8003	NaN	NaN	NaN	NaN	NaN	NaN	NaN	NaN	NaN	NaN	21.3327	NaN	NaN	NaN	NaN	21.4943	NaN	NaN	NaN	NaN	NaN	NaN	NaN	NaN	NaN	NaN	NaN	NaN	NaN	NaN	NaN	NaN	NaN
P309	24.7919	26.3234	27.0245	26.5367	26.1327	26.5049	25.6872	25.9222	26.3634	26.2412	27.3064	25.5572	26.3837	26.6986	25.0802	27.2343	26.2106	26.6171	25.4184	26.221	27.3798	26.1994	26.8011	26.0814	25.4439	25.5628	25.7208	24.8606	26.846	26.2922	26.6956	26.9708	27.0243	25.0323	26.8416	27.2497	25.7822	25.825	26.4244	26.2564	25.976	25.9669	26.1334	26.7058	24.9675	25.6211	26.3373
P310	27.6886	28.1955	27.6358	27.1417	27.7502	28.9625	28.9049	30.1988	29.2233	28.5994	28.1102	29.1656	26.3902	27.9866	29.7436	28.0647	28.7025	28.0909	28.6699	28.2776	28.0346	28.1936	27.583	28.4568	28.5291	27.9371	29.0908	26.5999	27.8671	28.4972	27.381	28.662	27.3216	29.1738	27.5145	30.4587	28.7831	29.096	28.9962	29.3975	29.9731	29.0603	29.1717	28.7068	28.8652	29.3508	30.2889
P311	24.1593	26.0713	23.9232	24.8814	24.8975	24.2455	24.4178	24.148	24.7141	24.0915	24.8772	24.1195	24.9225	24.5701	24.3616	24.4127	24.9398	24.3532	24.9081	24.1135	25.2576	25.5596	25.0087	24.5685	24.9278	24.4304	24.3049	25.5833	25.2859	24.3055	25.1057	25.0735	24.7367	24.6161	25.7368	25.0988	24.9615	24.2279	25.3316	24.7572	24.4927	24.8068	25.2007	25.0803	24.3903	24.2229	24.333
P312	27.1882	27.1793	27.2695	27.0703	27.3934	27.6294	27.4492	28.1677	27.3559	27.5507	27.237	27.4281	27.8314	27.9391	28.1006	27.947	27.2038	27.58	27.6482	27.3414	27.3033	26.7398	27.699	27.4784	28.1531	26.1322	27.3733	29.105	27.7193	28.0677	27.8368	27.5953	27.9998	27.6144	27.6329	27.6871	26.8771	27.3783	27.8948	27.7808	27.8094	27.737	27.1096	27.7089	27.3108	27.6674	27.7536
P313	23.5735	24.8145	24.9652	25.0613	24.6042	24.521	25.4894	25.868	24.3145	24.9959	24.5978	24.9047	23.7866	24.7444	25.0532	24.4917	24.6948	24.4814	24.8401	24.7901	24.4865	25.0032	24.5476	24.3201	25.045	23.7861	24.0109	25.9524	24.8404	25.2792	24.7102	25.0373	24.8708	26.2517	24.3839	25.4978	25.0711	24.5376	24.9063	24.9202	24.9265	25.5238	24.3165	25.0216	23.7288	24.684	25.0262
P314	NaN	NaN	NaN	NaN	NaN	NaN	NaN	NaN	NaN	NaN	NaN	NaN	NaN	NaN	NaN	NaN	NaN	NaN	NaN	NaN	NaN	NaN	NaN	NaN	NaN	NaN	NaN	NaN	NaN	NaN	NaN	NaN	NaN	NaN	NaN	NaN	NaN	NaN	NaN	NaN	NaN	NaN	NaN	NaN	NaN	NaN	20.8727
P315	27.5935	26.9263	27.667	26.7648	27.0304	28.7541	28.3974	28.4924	27.9473	27.5584	28.1723	28.1665	28.4044	27.8443	28.331	27.366	29.2592	28.2167	28.2451	27.4663	27.9922	26.8948	27.3988	27.7441	28.2016	28.6814	28.6097	28.6472	27.1482	27.3111	27.9746	27.618	27.2156	28.0498	28.3676	29.1436	28.6998	28.8186	27.6954	29.1261	28.7653	28.4825	27.9872	27.3517	28.4301	28.5356	28.3217
P316	21.8557	22.7744	22.8585	22.6612	22.5179	22.4477	22.6724	22.8128	22.5396	22.8092	22.5113	21.8953	22.2025	23.4756	23.1853	23.2545	22.7392	23.0678	22.691	23.2704	21.7876	24.0409	22.9864	22.7821	23.9523	21.9563	NaN	24.279	22.9187	23.4801	22.9544	23.0549	23.4143	23.111	NaN	22.5538	21.8329	22.2712	22.5885	21.1453	22.8671	22.3788	NaN	22.6768	23.4669	22.169	NaN
P317	20.7626	NaN	23.5463	19.208	19.7311	20.3414	20.8361	21.9881	19.6132	18.4548	21.9652	19.7042	21.0375	18.6173	22.0571	20.581	21.751	19.3395	20.1988	19.7814	21.1631	20.9829	NaN	NaN	NaN	20.7765	NaN	NaN	19.6081	18.4034	NaN	18.5133	19.0812	22.3401	25.8806	22.1698	23.7443	23.5423	21.2854	22.569	23.836	21.4276	20.748	21.7345	NaN	NaN	21.3451
P318	NaN	NaN	NaN	NaN	NaN	NaN	NaN	NaN	NaN	NaN	NaN	NaN	NaN	NaN	NaN	NaN	NaN	NaN	NaN	NaN	NaN	NaN	NaN	NaN	NaN	NaN	NaN	NaN	NaN	NaN	NaN	NaN	NaN	NaN	NaN	NaN	NaN	NaN	NaN	NaN	NaN	NaN	NaN	NaN	24.6757	NaN	NaN	+
P319	26.5313	26.8741	27.4905	26.7248	27.5714	26.4638	26.1886	27.2348	26.9343	26.8866	26.8285	26.8051	26.2674	27.7229	25.808	27.5813	26.7103	27.5652	25.8634	27.0816	27.3427	27.1395	26.8353	26.9257	26.6248	26.7025	26.4664	26.6743	26.8576	27.1379	27.2172	27.3553	27.283	26.9085	28.13	26.4948	26.8078	26.687	27.0913	27.6186	26.6285	27.2889	27.0556	27.4756	26.7975	26.8007	27.1778
P320	NaN	NaN	NaN	NaN	NaN	NaN	NaN	NaN	NaN	NaN	NaN	NaN	NaN	NaN	NaN	NaN	NaN	NaN	NaN	NaN	NaN	NaN	NaN	NaN	NaN	21.6772	NaN	NaN	NaN	NaN	NaN	NaN	NaN	23.8833	NaN	NaN	NaN	NaN	NaN	NaN	NaN	NaN	NaN	NaN	NaN	NaN	NaN
P321	NaN	NaN	NaN	NaN	NaN	NaN	NaN	NaN	NaN	NaN	NaN	26.0313	NaN	NaN	NaN	NaN	NaN	NaN	25.9261	NaN	NaN	NaN	NaN	NaN	NaN	NaN	NaN	NaN	NaN	NaN	NaN	NaN	NaN	26.4076	NaN	25.5085	25.0165	25.8139	NaN	25.1939	NaN	25.8809	NaN	NaN	25.6141	NaN	NaN
P322	34.9836	35.134	34.4699	35.2274	35.2581	35.3186	34.4441	33.7586	35.066	34.9581	34.8896	34.473	34.7871	34.7672	35.1466	34.8257	34.5984	34.7942	34.6778	35.3104	35.1354	34.9708	35.245	35.1996	34.3788	34.632	34.673	34.0138	35.3658	34.67	34.8066	35.4914	35.2379	34.4523	34.7266	34.7877	34.7863	34.8203	35.1409	34.7883	34.2161	34.5117	34.7161	35.2371	34.8565	35.575	35.0302
P323	28.9901	28.5256	28.2095	29.3591	29.7066	29.0927	27.4356	28.2749	28.3773	28.5983	29.0137	27.2098	28.4552	28.243	27.9264	28.6509	26.3196	28.7176	27.7656	28.9047	29.4618	28.575	28.3424	29.4105	28.1883	27.3728	27.7844	28.015	30.1336	28.4297	27.8862	28.5233	28.4366	26.9888	27.7011	27.6164	27.8674	27.0216	28.2672	27.2069	25.7985	27.6636	27.9084	28.4857	27.9106	26.4987	28.4282
P324	NaN	NaN	NaN	NaN	NaN	21.3512	21.0675	21.5733	21.8769	20.7597	20.2265	21.516	21.4794	22.2331	22.8085	NaN	21.7225	21.4326	21.8543	NaN	NaN	NaN	NaN	NaN	22.7589	NaN	NaN	23.5979	NaN	22.0128	NaN	NaN	NaN	21.5223	NaN	NaN	21.4797	21.6774	NaN	NaN	21.7194	21.4956	NaN	NaN	21.6954	NaN	21.1922
P325	28.3029	25.6211	28.9735	28.0388	28.5464	28.7453	29.8749	29.6088	27.7142	26.5858	26.0631	28.5934	28.2769	26.8905	28.0557	NaN	29.4883	26.6255	28.275	28.7767	27.9908	25.9289	26.2506	28.329	27.8298	28.676	29.1527	NaN	27.9689	25.8698	26.3759	27.0922	26.487	29.9131	25.6119	27.8807	26.8392	29.074	26.7989	28.3015	NaN	27.3104	28.0521	27.3886	28.7677	27.502	27.3975
P326	21.7872	22.8734	NaN	22.3332	21.9815	NaN	NaN	NaN	22.736	21.9457	21.9303	NaN	22.6764	NaN	22.8889	22.7296	22.6439	NaN	22.7939	22.8634	22.0045	22.8594	23.2564	22.6733	NaN	NaN	NaN	23.6398	22.8677	22.9673	22.9721	21.8438	23.2001	22.6066	21.2108	22.2299	22.8476	NaN	22.3996	21.7128	23.0415	22.6492	NaN	22.4444	NaN	NaN	22.7603
P327	22.4839	23.464	23.2911	NaN	22.6213	22.2175	21.8906	23.7478	23.0265	23.171	23.8362	23.286	23.4908	23.3941	23.9388	22.9792	23.467	23.3094	23.9075	23.2342	23.8197	22.7731	23.2973	22.5366	24.037	23.4382	23.638	24.077	23.3795	23.2275	23.4192	23.198	23.1043	23.8138	23.1323	22.8807	22.1177	23.4171	23.5084	23.2673	23.2949	22.85	23.0168	23.2053	23.6924	23.3239	22.9977
P328	27.6767	28.7916	27.8963	28.0151	28.0333	28.3078	28.1876	28.415	27.9301	27.972	27.5865	28.2792	28.5406	27.7996	29.0378	28.1966	28.1858	27.8503	28.9253	28.1765	27.6713	27.6703	28.2161	28.157	28.474	27.9977	28.3154	28.449	28.3328	27.9539	27.7381	28.2149	28.1278	28.6745	27.3805	28.5291	27.8946	27.9139	27.6251	28.1814	28.4288	28.2388	27.2786	28.0565	28.1756	28.1205	27.8059
P329	NaN	NaN	NaN	23.5711	21.2701	NaN	NaN	NaN	NaN	25.1413	NaN	NaN	NaN	22.2294	NaN	22.7975	NaN	NaN	NaN	21.8211	NaN	24.834	21.8302	NaN	NaN	NaN	NaN	NaN	22.0341	22.2643	25.9998	23.5897	25.6865	NaN	NaN	NaN	NaN	NaN	21.92	NaN	NaN	NaN	NaN	25.415	NaN	NaN	NaN	+
P330	NaN	NaN	NaN	NaN	NaN	NaN	NaN	NaN	NaN	NaN	NaN	NaN	NaN	NaN	NaN	NaN	NaN	NaN	NaN	NaN	NaN	NaN	NaN	NaN	NaN	21.8208	NaN	NaN	NaN	NaN	NaN	NaN	NaN	NaN	NaN	NaN	NaN	NaN	NaN	NaN	NaN	NaN	NaN	NaN	NaN	NaN	NaN
P331	NaN	NaN	NaN	NaN	NaN	NaN	23.6959	NaN	NaN	NaN	NaN	23.5117	23.7651	NaN	NaN	NaN	24.8171	NaN	23.5932	NaN	NaN	NaN	NaN	NaN	NaN	23.8544	23.9943	NaN	NaN	NaN	NaN	NaN	NaN	24.7801	NaN	23.2478	22.897	NaN	NaN	23.355	23.8564	23.1103	NaN	NaN	23.8371	23.4009	NaN	+
P332	22.7081	23.7662	22.2345	23.4644	23.1036	22.3161	23.3014	23.9316	23.7796	23.4435	23.3395	23.0017	23.5152	23.1583	23.8114	24.0175	23.2103	23.6296	23.9318	22.9902	22.9052	23.4245	23.2724	23.4102	24.4585	22.5543	22.9507	24.2639	23.1596	23.5847	23.2063	23.3246	24.1923	NaN	23.5093	NaN	23.4353	23.555	23.3819	NaN	23.406	NaN	23.0124	23.2518	23.3081	24.0074	23.6541
P333	NaN	NaN	NaN	NaN	NaN	NaN	NaN	NaN	NaN	NaN	NaN	NaN	NaN	NaN	NaN	NaN	NaN	NaN	NaN	NaN	NaN	NaN	NaN	NaN	NaN	21.1759	NaN	NaN	NaN	NaN	NaN	NaN	NaN	22.9719	NaN	NaN	NaN	NaN	NaN	21.2024	NaN	NaN	NaN	NaN	NaN	NaN	NaN
P334	20.5459	22.4645	NaN	20.1705	20.7639	20.1239	20.9564	NaN	20.7769	21.2602	NaN	21.3605	NaN	NaN	22.1516	NaN	NaN	20.585	21.3013	NaN	NaN	23.6223	20.3721	NaN	NaN	NaN	20.4237	21.1827	20.1581	20.8993	20.6228	20.3646	20.4594	24.1094	21.4325	21.3061	20.8824	23.0239	20.4238	22.3903	NaN	21.3078	20.3256	20.0947	NaN	NaN	21.1178
P335	29.2319	30.1405	30.3701	30.3015	30.2165	29.591	27.5207	27.7845	29.66	29.9342	30.3465	27.9569	28.6286	30.3237	28.7496	30.0961	28.4521	29.5996	28.2398	29.8373	29.5333	30.398	30.0064	29.433	29.2105	28.6143	30.0874	30.1372	29.6593	30.1696	29.9113	30.3038	29.9266	28.932	29.831	27.4067	28.6518	27.4367	29.7558	28.9023	28.8744	28.3002	29.353	30.0732	28.6497	28.6923	29.7156
P336	20.1314	25.0271	NaN	19.593	NaN	19.3437	19.2928	NaN	NaN	18.4009	18.5128	18.8449	NaN	19.4138	24.6294	18.7209	NaN	18.9159	18.8706	18.0811	NaN	19.6329	18.7453	18.8182	19.5156	22.8664	NaN	20.3259	NaN	19.0918	18.9151	19.0971	NaN	23.5405	NaN	22.4688	19.0596	19.0462	NaN	NaN	22.1126	18.5881	18.478	NaN	19.3667	NaN	18.8777
P337	NaN	NaN	NaN	NaN	NaN	NaN	NaN	NaN	NaN	NaN	NaN	NaN	NaN	NaN	NaN	NaN	NaN	NaN	NaN	NaN	NaN	NaN	NaN	NaN	NaN	NaN	NaN	NaN	NaN	NaN	NaN	NaN	NaN	22.49	NaN	NaN	NaN	NaN	NaN	NaN	NaN	NaN	NaN	NaN	NaN	NaN	NaN
P338	28.0648	27.4115	28.2326	28.6309	28.6252	29.1085	28.114	28.5513	27.697	28.4049	27.7018	28.3664	28.5973	28.5497	29.7771	28.4934	28.8692	28.0451	28.2453	28.4913	28.1456	28.6628	28.3667	28.9958	28.7872	28.0805	28.2897	27.9872	28.7789	28.7727	28.3313	28.5535	28.5591	28.367	27.8628	29.5794	29.3844	28.0864	28.5322	29.7944	28.7199	29.8508	28.2327	28.5479	27.894	29.6655	29.0525
P339	23.2174	NaN	21.9825	NaN	NaN	24.9012	24.6163	25.3244	24.4324	23.3902	24.0394	24.6195	24.0604	24.2247	24.9381	NaN	24.0053	23.6498	24.5895	23.1925	NaN	NaN	23.6895	23.755	24.2345	23.5432	23.7166	20.2438	NaN	23.9487	NaN	NaN	NaN	23.1967	NaN	23.2731	22.6412	22.6202	NaN	24.0539	23.9213	23.7665	NaN	NaN	23.7346	23.2467	24.0649
P340	32.7292	32.6622	32.5499	32.8644	32.8053	33.2488	33.2702	33.5994	33.0134	32.8969	32.971	33.211	33.5777	32.7441	32.9554	32.3201	31.3116	32.2957	32.1337	32.6341	31.9897	32.4843	32.7154	32.8825	33.7936	33.7359	33.8669	34.3488	32.8904	34.1998	32.7997	32.8503	32.9829	32.9196	31.5516	33.3942	32.367	33.0555	32.6295	33.5576	33.2471	33.2734	32.9031	32.7636	33.5795	32.3322	32.0652
P341	23.3739	28.0849	20.9311	22.5288	22.6003	21.5503	23.2613	19.4787	21.2329	23.6755	21.415	23.793	20.519	20.6947	27.6802	20.5176	27.3648	24.3218	23.0052	21.6852	25.265	23.2929	NaN	22.5261	21.9663	20.2398	20.7908	21.3287	19.1901	20.7336	20.0843	21.3074	19.8798	26.0797	21.5525	23.2508	22.326	23.3539	21.4361	22.1414	25.9469	22.9283	20.6753	19.3003	25.6272	22.7341	23.0016
P342	20.4287	NaN	NaN	NaN	NaN	NaN	NaN	NaN	22.7316	21.4755	20.637	NaN	NaN	NaN	NaN	NaN	NaN	NaN	NaN	NaN	NaN	24.3877	NaN	21.1755	NaN	23.1361	NaN	NaN	NaN	NaN	NaN	20.0843	NaN	24.7784	NaN	NaN	NaN	24.2188	NaN	22.6161	NaN	NaN	NaN	NaN	NaN	NaN	NaN
P343	NaN	NaN	NaN	21.3037	22.1761	NaN	NaN	NaN	NaN	NaN	NaN	21.9557	22.1088	NaN	21.8672	23.0998	NaN	NaN	NaN	NaN	NaN	25.3579	NaN	NaN	NaN	22.6235	NaN	NaN	NaN	NaN	NaN	NaN	NaN	26.0868	NaN	23.4047	NaN	24.1757	NaN	24.0721	NaN	NaN	NaN	NaN	NaN	NaN	NaN
P344	24.4329	NaN	NaN	NaN	NaN	NaN	NaN	NaN	NaN	NaN	NaN	NaN	NaN	NaN	NaN	NaN	NaN	18.8332	NaN	NaN	NaN	NaN	NaN	25.9615	NaN	NaN	NaN	NaN	NaN	NaN	NaN	NaN	NaN	NaN	NaN	NaN	NaN	NaN	NaN	NaN	NaN	NaN	25.3239	NaN	NaN	NaN	NaN
P345	NaN	NaN	NaN	23.4269	23.2309	NaN	23.6424	NaN	NaN	22.9281	NaN	NaN	23.3035	NaN	NaN	NaN	NaN	NaN	23.9307	23.8599	23.8671	23.4691	25.2964	23.5774	NaN	NaN	NaN	NaN	23.5307	22.8768	NaN	23.3031	23.1561	23.9999	NaN	NaN	23.2995	NaN	NaN	23.9765	NaN	23.3723	23.1621	23.3261	23.4956	NaN	NaN
P346	28.3491	28.1088	27.5299	28.2611	28.3185	29.7733	28.9758	29.8856	28.1735	28.4229	27.8209	29.3628	29.1718	28.5976	29.3324	28.3687	29.8485	28.8326	29.909	28.9452	28.1554	28.5156	28.6703	28.6717	29.4347	29.1538	29.3745	29.374	28.7548	28.8783	28.5699	28.8615	28.7553	29.6448	28.3793	30.175	29.6236	29.1743	28.6163	29.7198	29.8725	28.955	27.8268	28.8759	29.6869	30.5164	29.9304
P347	22.2566	NaN	23.7057	23.8055	23.1776	24.1671	26.7383	23.7618	25.127	23.164	25.1078	24.5288	25.681	22.354	24.4118	23.8758	24.6637	22.912	24.1868	24.0076	24.6006	23.7038	23.8404	24.4951	NaN	26.122	24.7139	23.7727	24.3075	24.3831	23.4157	24.3283	24.4303	22.8294	24.6868	27.1831	24.4133	24.8986	24.0169	27.6407	NaN	27.3942	24.6066	24.4616	24.9155	NaN	24.3554
P348	NaN	NaN	NaN	NaN	NaN	24.6166	22.7187	24.4877	NaN	NaN	NaN	23.8822	22.8365	NaN	22.3452	NaN	24.5667	NaN	22.8611	NaN	NaN	NaN	NaN	NaN	22.4547	NaN	22.7812	NaN	NaN	NaN	NaN	NaN	NaN	NaN	NaN	23.8646	23.8141	22.4068	NaN	24.1989	22.9319	23.8943	22.2549	NaN	23.6212	23.4735	24.4563
P349	NaN	22.5049	23.2361	23.4117	NaN	23.6226	23.6087	NaN	24.2689	22.9091	24.5014	23.028	23.674	22.7375	22.9915	23.7103	24.4817	23.3162	23.726	22.8774	23.9518	23.2628	23.8976	23.6376	23.2964	23.382	23.3865	23.9175	23.899	24.0579	23.8372	23.6871	23.5758	22.4109	23.4443	24.7348	23.7519	24.1847	23.76	24.9362	23.3619	24.0792	23.4581	23.9509	23.1003	23.2888	23.3719
P350	22.838	22.1107	22.5764	22.8089	21.7232	22.4711	22.9186	23.806	22.137	21.7218	21.5484	22.0803	22.6827	NaN	23.6583	21.4436	22.732	22.5448	23.7011	22.4327	20.9956	21.443	22.0229	22.229	23.6444	21.3825	22.3939	23.9147	22.8325	21.9247	22.3977	22.8887	23.5174	25.4733	21.5149	23.618	21.412	22.1078	22.2168	22.8469	22.1758	23.0895	21.7105	22.0006	21.5735	NaN	22.3517
P351	NaN	22.2122	NaN	NaN	NaN	NaN	NaN	NaN	NaN	NaN	NaN	NaN	NaN	NaN	NaN	NaN	NaN	NaN	NaN	NaN	NaN	NaN	NaN	NaN	NaN	NaN	NaN	NaN	NaN	NaN	NaN	NaN	NaN	24.231	NaN	NaN	NaN	NaN	NaN	NaN	NaN	NaN	NaN	NaN	NaN	NaN	NaN
P352	23.2313	NaN	23.014	22.9848	22.1859	23.2184	NaN	23.198	23.0777	22.2532	22.1665	22.5761	23.0423	23.3507	21.5049	23.7791	22.9246	23.0256	23.3277	22.6969	22.9342	NaN	23.1121	22.979	23.7793	21.547	NaN	24.8743	NaN	23.4169	23.4129	21.9277	24.1987	23.5457	22.7634	NaN	21.4027	NaN	22.3249	22.557	22.768	NaN	22.1465	22.7992	NaN	NaN	22.9118
P353	NaN	NaN	NaN	NaN	NaN	NaN	NaN	NaN	NaN	NaN	NaN	NaN	NaN	NaN	NaN	NaN	NaN	NaN	22.3209	NaN	NaN	NaN	NaN	NaN	NaN	NaN	NaN	NaN	NaN	NaN	NaN	NaN	NaN	NaN	NaN	NaN	20.6336	NaN	NaN	NaN	NaN	NaN	NaN	NaN	NaN	NaN	NaN
P354	22.2447	22.4062	22.6691	NaN	22.5151	NaN	NaN	NaN	22.164	21.6539	21.7274	21.3339	23.0293	NaN	NaN	23.1517	23.1535	22.4217	22.7687	23.1666	22.6012	21.8737	22.4398	21.9387	23.5543	NaN	NaN	NaN	23.1896	23.2241	22.903	22.9682	22.7408	22.9084	21.6912	22.4916	21.7659	22.4811	22.263	22.3939	22.701	NaN	NaN	22.508	21.9718	NaN	22.1916
P355	NaN	22.714	NaN	NaN	NaN	NaN	NaN	NaN	NaN	NaN	NaN	NaN	NaN	NaN	NaN	NaN	NaN	NaN	NaN	NaN	NaN	22.61	NaN	NaN	NaN	NaN	NaN	NaN	NaN	NaN	NaN	NaN	NaN	NaN	NaN	NaN	NaN	NaN	NaN	NaN	NaN	NaN	NaN	NaN	NaN	NaN	NaN
P356	24.7024	23.9552	26.7471	24.4751	24.2023	24.082	23.5612	22.153	23.8925	23.452	23.5103	23.1778	25.4651	23.7262	26.1363	23.4848	23.2044	23.3977	23.6222	24.5995	24.5509	23.764	26.5943	24.5932	26.1489	23.8116	24.002	24.0507	24.6897	23.9071	20.6569	24.0888	23.906	23.5302	23.2379	NaN	25.5963	21.4131	24.1528	28.4269	23.1726	23.7933	NaN	23.9214	23.6322	23.4648	24.0184
P357	19.9475	NaN	NaN	NaN	NaN	20.8762	20.6194	NaN	20.0706	19.4209	20.5872	22.1829	21.9483	18.3391	22.2794	NaN	20.002	19.6175	20.5142	18.9173	NaN	NaN	18.3184	19.7918	21.1454	18.4379	19.6889	21.2634	NaN	19.8211	NaN	18.1989	18.9945	20.9094	NaN	21.4951	20.0777	21.2064	19.2185	20.5951	20.5542	21.4771	NaN	NaN	21.0449	21.1035	22.0837
P358	23.048	26.1501	23.2571	22.8648	23.1844	22.2283	21.0914	NaN	NaN	21.299	22.8404	18.8044	21.9971	23.214	25.1563	23.405	21.8171	23.5825	22.8107	22.9845	22.9942	23.0021	22.482	20.6903	19.3656	23.6384	NaN	22.1601	23.1591	22.8934	22.6279	22.9643	23.089	26.2953	25.0835	22.0548	21.924	22.6452	22.1836	NaN	21.3826	21.0776	22.8019	22.548	20.5477	NaN	23.0745
P359	NaN	NaN	NaN	NaN	NaN	NaN	21.9741	NaN	NaN	NaN	NaN	21.7694	NaN	NaN	22.5689	NaN	21.8105	NaN	NaN	NaN	NaN	NaN	NaN	NaN	NaN	21.1284	20.1947	21.9309	NaN	NaN	NaN	NaN	NaN	25.7911	NaN	21.6553	21.2067	21.6854	NaN	21.3739	21.5736	21.604	NaN	NaN	22.641	NaN	NaN
P360	NaN	20.9655	NaN	NaN	NaN	NaN	21.2604	NaN	NaN	NaN	NaN	20.8645	NaN	NaN	NaN	NaN	NaN	NaN	NaN	NaN	NaN	NaN	NaN	NaN	NaN	NaN	NaN	NaN	NaN	NaN	NaN	NaN	NaN	25.0579	21.2843	19.7759	NaN	NaN	NaN	NaN	NaN	20.7814	NaN	NaN	NaN	NaN	NaN
P361	31.5333	32.3457	31.9279	31.901	32.0469	31.697	31.1972	31.6233	31.9765	31.944	31.6855	31.6489	31.6146	32.0956	31.5316	32.0612	31.2217	32.1931	31.5315	31.9887	31.8261	32.0327	32.2531	31.7991	31.9796	31.0845	31.2191	31.9541	32.2396	32.0672	32.2356	31.9783	32.1024	31.3626	31.6511	31.3608	31.3564	31.2621	32.0486	31.6929	31.8	31.7278	31.6536	32.2945	31.7462	31.6009	31.981
P362	NaN	NaN	NaN	NaN	NaN	NaN	NaN	NaN	NaN	NaN	NaN	NaN	NaN	NaN	NaN	NaN	NaN	NaN	NaN	NaN	NaN	NaN	NaN	NaN	NaN	NaN	NaN	NaN	NaN	NaN	NaN	NaN	NaN	23.9197	NaN	NaN	NaN	NaN	NaN	NaN	NaN	NaN	NaN	NaN	NaN	NaN	NaN
P363	22.8249	23.1181	NaN	NaN	NaN	NaN	21.9352	NaN	22.7251	NaN	21.8906	21.7471	NaN	NaN	NaN	NaN	NaN	NaN	21.5916	NaN	NaN	23.7742	NaN	NaN	NaN	NaN	NaN	NaN	NaN	NaN	NaN	NaN	NaN	23.2009	22.5472	21.6877	NaN	NaN	NaN	NaN	NaN	NaN	NaN	NaN	NaN	NaN	NaN
P364	NaN	NaN	NaN	NaN	NaN	NaN	21.9258	NaN	NaN	NaN	NaN	19.3414	NaN	NaN	NaN	NaN	NaN	NaN	20.7238	NaN	NaN	NaN	NaN	NaN	NaN	NaN	NaN	20.1517	NaN	NaN	NaN	NaN	18.9704	NaN	NaN	21.1224	21.2713	NaN	NaN	NaN	NaN	20.8558	NaN	NaN	NaN	NaN	20.8486
P365	NaN	NaN	NaN	NaN	NaN	NaN	21.1189	NaN	NaN	NaN	NaN	20.4876	NaN	NaN	21.4313	NaN	NaN	NaN	21.9758	NaN	NaN	NaN	NaN	NaN	NaN	NaN	NaN	22.006	NaN	NaN	NaN	NaN	NaN	NaN	NaN	20.5384	NaN	NaN	NaN	20.9613	NaN	20.8185	NaN	NaN	NaN	NaN	NaN
P366	27.7255	28.1044	27.8412	27.7544	27.8476	27.3714	27.5024	28.2421	28.2579	28.2009	27.6088	28.1629	27.5817	28.363	27.4209	28.1599	27.7031	28.1167	27.7977	27.5883	27.8585	28.3447	27.8583	27.7858	27.7938	27.5871	27.8714	27.3956	27.7905	28.3172	28.5285	28.1117	28.3	28.7194	28.266	27.6418	27.556	27.5782	28.3519	28.192	27.384	28.1247	27.5006	28.1812	27.9059	27.6221	27.9083
P367	NaN	NaN	NaN	NaN	NaN	NaN	NaN	NaN	NaN	NaN	NaN	NaN	NaN	NaN	NaN	NaN	NaN	NaN	NaN	NaN	NaN	NaN	NaN	NaN	NaN	NaN	NaN	NaN	NaN	NaN	NaN	NaN	NaN	21.139	NaN	NaN	NaN	NaN	NaN	NaN	NaN	NaN	NaN	NaN	NaN	NaN	NaN
P368	24.5685	25.1375	24.8079	24.3369	24.4945	24.7529	25.2252	25.2394	25.0107	24.9311	24.9847	25.3108	23.7685	25.0357	24.851	25.1105	24.149	24.3725	24.4335	24.3545	23.5105	24.5873	24.7226	24.0886	24.7077	23.5366	23.7326	25.7412	24.0795	24.8183	24.55	24.6388	24.8543	24.5921	23.5314	24.3885	23.1969	23.2325	24.3132	24.3301	23.4099	24.5506	23.5585	24.461	24.5414	23.0868	24.7434
P369	25.3073	26.2287	25.1109	23.9167	23.4712	24.872	24.441	25.1098	24.4895	23.9513	25.2227	24.9275	25.3696	24.4616	25.7555	24.7159	26.2341	23.7366	23.8365	25.0979	26.5539	24.339	24.0316	24.5678	24.1592	24.9857	24.6585	24.0472	25.4591	23.8582	25.8081	24.8468	23.8661	25.9358	26.2311	26.8541	25.6989	25.8392	24.8198	26.1277	26.4616	25.5792	25.5527	24.7089	24.0374	24.7132	24.4499
P370	23.1564	NaN	NaN	24.0073	23.407	24.2378	NaN	NaN	23.1915	23.889	22.9993	NaN	NaN	24.349	NaN	NaN	NaN	NaN	NaN	24.2617	22.4252	23.3442	22.1896	23.1636	NaN	NaN	NaN	NaN	23.4094	23.8073	22.078	23.0896	NaN	NaN	23.1649	20.9978	NaN	NaN	21.5356	NaN	NaN	21.5261	21.7566	23.9677	NaN	NaN	25.5166
P371	22.414	21.8373	NaN	NaN	NaN	22.3233	NaN	21.8967	22.4213	21.7383	22.0229	NaN	22.7492	NaN	22.5658	22.741	22.585	NaN	22.5995	21.2461	NaN	NaN	NaN	21.6424	22.2953	22.2826	21.9316	22.1491	NaN	NaN	22.8676	NaN	22.686	22.3064	NaN	NaN	21.8956	22.5423	22.7024	NaN	22.5083	NaN	21.9772	NaN	21.4509	22.6917	NaN
P372	24.0875	26.4178	24.1202	21.5135	22.8973	22.6204	20.5483	NaN	20.5628	22.5434	23.5496	NaN	21.6313	22.3677	23.5922	21.4909	22.6953	21.1184	21.228	21.4664	26.1608	22.1328	22.6533	21.3787	19.9268	24.3268	24.0484	NaN	24.0334	21.4984	23.3177	22.2223	21.6243	24.5783	26.4661	22.5132	22.9521	22.7643	23.2289	NaN	24.5144	NaN	22.4187	NaN	NaN	25.0997	21.8313
P373	25.4289	22.8316	25.4102	24.9109	25.5448	24.2567	23.0346	26.5779	25.486	26.1883	27.15	24.3715	26.2274	27.0563	25.8739	27.296	26.5258	27.3635	26.8248	26.9008	26.4183	26.8033	27.5421	25.8623	27.6022	25.421	25.9381	26.1878	27.1304	26.7833	26.9938	27.1513	27.8005	22.7949	25.9708	NaN	NaN	24.3612	NaN	NaN	24.8388	25.575	25.1861	25.4377	25.5181	27.2198	25.6972
P374	21.2207	NaN	NaN	NaN	20.5954	22.8647	NaN	22.5311	NaN	22.121	20.9437	21.4034	22.6722	NaN	22.6977	21.4178	NaN	20.7323	22.4178	20.9325	NaN	20.8355	NaN	21.4349	21.7278	22.3987	22.8105	22.8641	20.6736	21.9882	21.3072	21.3851	20.9799	23.6	NaN	21.5807	21.6593	22.1822	NaN	21.8009	NaN	22.9333	NaN	NaN	21.469	NaN	21.8984
P375	24.3688	24.2121	22.7268	NaN	NaN	NaN	21.9417	21.6337	22.8338	NaN	23.5592	22.9772	NaN	23.3636	NaN	NaN	23.5014	22.7977	23.5975	NaN	23.7843	NaN	22.0576	24.1579	NaN	25.0757	23.2949	23.5086	NaN	22.8926	24.2891	22.9206	NaN	24.2292	24.5702	22.2257	24.1227	24.1293	24.1033	NaN	24.5411	23.6135	NaN	NaN	NaN	22.9636	NaN
P376	25.6018	22.7868	26.8333	25.2471	25.9774	26.1121	24.3178	25.22	25.0322	25.0225	24.7246	23.8931	24.5925	25.1628	24.3385	24.5845	25.6568	26.0013	24.8841	26.0454	23.0199	24.5577	24.7159	25.9115	24.2266	24.8412	25.2689	25.9111	25.6297	26.2038	24.6313	25.1347	24.8528	24.1345	23.6004	25.265	24.756	24.8531	25.1619	24.0035	23.1	25.6736	25.7973	24.7748	24.7422	25.0367	25.5558
P377	NaN	21.1381	NaN	NaN	NaN	20.5463	NaN	NaN	NaN	NaN	20.3166	NaN	NaN	NaN	NaN	NaN	NaN	NaN	NaN	NaN	NaN	NaN	NaN	NaN	NaN	NaN	NaN	NaN	NaN	NaN	NaN	NaN	NaN	22.9967	23.1895	NaN	NaN	NaN	NaN	NaN	NaN	NaN	NaN	NaN	NaN	NaN	NaN
P378	NaN	NaN	NaN	NaN	NaN	NaN	20.9872	NaN	NaN	NaN	NaN	NaN	NaN	NaN	NaN	NaN	NaN	NaN	NaN	NaN	NaN	NaN	NaN	NaN	NaN	23.7104	NaN	NaN	NaN	NaN	NaN	NaN	NaN	27.5151	22.3447	NaN	NaN	NaN	NaN	NaN	NaN	NaN	NaN	NaN	NaN	NaN	NaN
P379	29.1177	29.7424	29.7573	29.7877	29.7395	29.4889	29.2037	29.6335	29.5485	29.6217	29.7611	29.1248	29.2273	29.7258	28.9634	29.4022	29.855	29.7461	29.7245	29.7613	29.9027	29.7947	30.1239	29.746	29.3556	28.9918	28.9437	29.3314	29.9263	29.8123	29.9279	29.9964	30.3107	28.7637	29.6218	28.8856	29.702	29.4578	29.9517	29.4369	29.9213	29.3488	29.6599	30.0665	29.4804	29.6891	29.5624
P380	NaN	NaN	NaN	NaN	NaN	21.397	20.6265	22.5201	NaN	NaN	NaN	NaN	NaN	NaN	21.5245	NaN	21.8326	NaN	22.3637	NaN	NaN	22.5401	NaN	20.8499	21.711	NaN	NaN	21.7868	NaN	22.0692	NaN	21.3501	NaN	19.9525	NaN	NaN	21.8936	21.3686	NaN	NaN	21.6185	NaN	NaN	NaN	20.6717	NaN	21.3745
P381	24.0901	23.877	24.0696	23.3839	23.76	24.1149	24.4473	24.8724	23.8448	23.8859	24.2508	23.953	24.2037	24.2173	24.2086	24.7891	24.7005	24.4876	24.0644	24.0792	23.9336	23.7448	24.3795	24.2492	24.6696	23.7417	24.0114	24.8745	24.2318	24.4408	24.0729	24.217	23.9498	24.736	23.083	23.8402	23.4224	23.8701	24.1169	23.2002	24.5414	24.1287	23.9164	24.3363	22.8689	24.1244	24.3764
P382	NaN	NaN	NaN	NaN	20.3089	NaN	NaN	NaN	20.2738	NaN	19.8256	NaN	20.0196	NaN	20.3335	20.7953	NaN	NaN	NaN	20.8277	NaN	NaN	20.9103	NaN	NaN	NaN	NaN	NaN	NaN	21.0726	20.4078	20.2891	NaN	NaN	19.7109	NaN	NaN	NaN	NaN	NaN	NaN	NaN	NaN	NaN	NaN	NaN	21.5078
P383	NaN	22.0859	21.9803	21.7941	23.234	21.2901	NaN	NaN	21.7421	23.0893	22.0599	NaN	21.6774	21.9167	22.6234	22.484	21.371	21.2051	21.4049	22.6002	21.2691	24.3757	21.9296	21.8682	22.321	23.4691	22.4042	21.3412	21.4931	21.6664	21.7288	22.0004	22.013	24.0714	22.2949	NaN	21.5652	22.0394	21.3426	NaN	21.8412	NaN	21.4127	21.5525	21.6122	NaN	22.0062
P384	24.4373	25.0784	24.3887	24.8314	24.3641	23.4811	25.1911	24.9857	24.0516	24.1469	24.3522	24.6125	NaN	24.5698	24.4144	24.7671	24.7854	24.8245	25.0677	24.1593	24.2442	25.0518	25.0962	24.5585	24.7464	24.4095	24.3664	24.7499	24.4686	25.1958	24.7933	23.55	25.0388	23.9526	23.5334	23.8248	23.4765	23.2515	23.3757	23.945	23.9039	23.7558	23.6218	24.4316	23.5438	23.0019	24.3093
P385	NaN	NaN	NaN	NaN	NaN	NaN	NaN	NaN	NaN	NaN	NaN	NaN	NaN	NaN	NaN	NaN	NaN	NaN	NaN	NaN	NaN	NaN	NaN	NaN	NaN	21.4892	NaN	NaN	NaN	NaN	NaN	NaN	NaN	NaN	NaN	NaN	NaN	NaN	NaN	21.5877	NaN	NaN	NaN	NaN	22.7345	NaN	NaN	+
P386	NaN	21.7446	NaN	21.2354	21.541	NaN	NaN	NaN	NaN	21.1754	21.057	NaN	NaN	NaN	NaN	21.826	NaN	NaN	NaN	21.7195	20.8105	21.0945	NaN	NaN	NaN	NaN	NaN	NaN	21.4224	NaN	21.1244	NaN	NaN	NaN	NaN	NaN	NaN	NaN	20.9237	NaN	NaN	NaN	20.3428	21.2474	NaN	NaN	NaN	+
P387	20.716	22.5031	20.5643	NaN	NaN	21.1621	21.3056	NaN	20.9201	21.5872	21.9657	21.0267	21.3418	21.8709	21.5492	21.6744	21.6305	21.7579	21.4563	NaN	NaN	20.3062	21.9738	20.7468	21.7753	21.4626	21.535	23.2849	NaN	21.9913	20.6996	22.0639	NaN	21.8434	20.6153	NaN	21.0266	20.345	20.8614	21.2938	21.9609	NaN	21.0227	21.8406	20.8164	21.5124	21.2212
P388	26.4454	NaN	27.6669	26.4849	27.1909	27.4485	22.5169	23.1325	25.8344	25.649	25.4169	21.3666	NaN	26.5358	NaN	26.0606	NaN	NaN	NaN	NaN	NaN	NaN	NaN	NaN	NaN	NaN	NaN	NaN	NaN	NaN	NaN	NaN	NaN	NaN	NaN	NaN	NaN	NaN	20.3043	NaN	NaN	20.2737	23.5782	20.1095	NaN	NaN	20.188
P389	NaN	NaN	NaN	NaN	NaN	NaN	NaN	NaN	NaN	NaN	NaN	NaN	NaN	NaN	23.7264	NaN	NaN	NaN	NaN	NaN	NaN	NaN	NaN	NaN	NaN	20.2884	NaN	NaN	NaN	NaN	NaN	NaN	NaN	NaN	NaN	NaN	NaN	NaN	NaN	NaN	21.472	NaN	NaN	NaN	NaN	NaN	NaN
P390	NaN	NaN	NaN	NaN	NaN	NaN	NaN	NaN	NaN	NaN	NaN	NaN	NaN	NaN	NaN	NaN	23.0989	NaN	NaN	NaN	NaN	NaN	NaN	NaN	NaN	NaN	NaN	NaN	NaN	NaN	NaN	NaN	NaN	NaN	NaN	23.999	22.8481	NaN	NaN	NaN	25.1369	NaN	NaN	NaN	NaN	NaN	NaN	+
P391	21.182	24.7642	21.1697	NaN	NaN	NaN	20.551	NaN	21.2611	21.0416	20.7262	19.0491	NaN	21.8708	25.5878	NaN	NaN	21.0967	NaN	20.1578	NaN	24.4397	NaN	20.3511	20.1322	21.9646	NaN	21.6366	NaN	NaN	NaN	20.2833	22.2317	27.3224	23.012	21.0171	NaN	20.4952	NaN	20.3334	20.9486	20.2226	20.5576	NaN	20.5275	NaN	20.6656
P392	24.828	26.067	25.5021	25.5225	25.9016	25.7492	24.3099	26.4134	25.17	25.6555	25.877	25.4469	25.5659	25.7319	25.2197	25.7006	23.777	26.1472	25.2959	25.3735	25.6701	25.5044	25.2975	25.2588	26.2309	23.7055	24.7608	23.489	25.2607	26.1806	26.0475	25.5681	26.029	24.6462	25.203	24.9496	25.7718	24.0709	25.702	25.4065	25.1021	24.2848	24.9536	25.7283	24.6992	24.5788	25.4542
P393	NaN	21.7571	NaN	NaN	NaN	NaN	NaN	NaN	NaN	NaN	NaN	NaN	NaN	NaN	NaN	NaN	NaN	NaN	NaN	NaN	NaN	NaN	NaN	NaN	NaN	NaN	NaN	NaN	NaN	NaN	NaN	NaN	NaN	24.7891	NaN	NaN	NaN	NaN	NaN	NaN	NaN	NaN	NaN	NaN	NaN	NaN	NaN
P394	20.8026	NaN	NaN	NaN	NaN	NaN	NaN	NaN	21.573	NaN	NaN	NaN	NaN	NaN	NaN	NaN	NaN	NaN	NaN	NaN	21.2521	NaN	NaN	NaN	NaN	NaN	NaN	NaN	NaN	NaN	NaN	24.1266	NaN	NaN	21.9688	NaN	NaN	NaN	NaN	NaN	NaN	NaN	NaN	NaN	NaN	NaN	NaN	+
P395	NaN	22.3795	NaN	23.1782	NaN	NaN	22.8451	22.4901	NaN	22.0168	21.4556	22.0055	21.6113	22.3085	NaN	22.1907	NaN	NaN	NaN	NaN	NaN	22.0608	NaN	22.4666	22.5636	NaN	NaN	22.511	NaN	22.6943	22.2514	NaN	22.2721	22.473	NaN	NaN	22.02	NaN	NaN	22.2645	NaN	NaN	21.3209	22.5897	21.4771	22.0696	22.3392	+
P396	NaN	22.0477	NaN	22.1075	NaN	21.5432	NaN	NaN	21.5066	22.5465	22.3896	NaN	21.4757	22.1274	NaN	21.3177	NaN	NaN	22.2055	22.5309	21.4652	22.3804	22.66	21.8395	22.4669	NaN	NaN	NaN	22.5107	23.4068	23.1823	22.3559	23.0831	NaN	22.9482	NaN	NaN	NaN	22.5765	NaN	21.904	NaN	NaN	22.9265	NaN	23.1865	23.0637
P397	22.0965	22.9479	22.9548	23.6673	22.6383	22.2343	21.9477	NaN	22.1061	22.3163	21.825	22.5277	NaN	21.4503	22.8422	NaN	NaN	NaN	22.2544	21.7258	22.1838	NaN	NaN	22.7724	22.4783	22.2711	22.4084	23.6208	21.8836	23.1617	22.1782	22.5178	22.461	22.7143	21.9689	22.0484	21.2218	22.6599	21.8067	23.459	NaN	22.8381	22.5155	22.2488	22.7145	NaN	22.8059
P398	25.0317	25.9898	23.9682	24.3544	23.9183	25.1161	24.3508	24.2915	24.5483	24.7009	24.5272	25.1124	25.1143	24.8782	24.8511	25.4443	25.1887	25.0144	24.5615	25.0278	24.8784	24.3146	24.7611	23.9516	25.7101	23.7364	25.6345	NaN	24.8287	24.6802	25.0962	25.0363	24.5113	26.4354	24.7384	25.1589	23.3325	24.4514	24.9028	24.1334	24.3393	24.2552	24.2721	24.1966	23.781	24.4493	24.0644
P399	21.8327	20.6568	21.5176	21.7872	22.0216	22.2811	22.8481	22.4072	22.3163	21.9406	21.4514	NaN	21.7092	23.1481	NaN	NaN	22.1389	20.8745	22.8582	NaN	NaN	22.0683	21.9148	21.5427	22.6493	21.2545	NaN	23.1713	21.3965	NaN	NaN	NaN	21.6473	NaN	NaN	NaN	NaN	21.5616	NaN	NaN	21.8154	21.9003	21.5706	21.8528	22.5787	NaN	NaN
P400	27.1717	26.4227	28.0295	26.954	27.6668	26.7453	26.4123	26.421	26.6327	26.8721	27.4628	25.5528	26.2238	26.1977	26.1815	26.3127	27.1935	27.6213	27.0559	26.8853	27.8011	27.0366	26.8021	27.0737	26.4077	26.9182	26.6273	25.4485	27.108	27.2615	26.8957	27.0053	26.7664	26.2528	27.2766	26.6629	27.0646	26.8792	27.2953	27.1862	27.0104	25.7951	27.3158	26.7977	26.9013	26.1819	26.4761
P401	27.4138	27.0804	27.4562	27.3857	27.5901	27.2206	27.1684	27.5693	27.2423	27.385	27.0645	26.1164	26.5077	27.6571	27.3487	27.6289	27.021	27.707	26.9355	27.3831	27.1986	27.3072	26.9939	27.3194	26.9704	26.27	27.2015	27.6334	27.4328	27.9986	27.6454	27.5369	28.0746	26.7799	26.6495	25.895	27.0196	26.145	26.5316	26.3079	25.7717	27.127	26.5342	26.9945	26.332	26.0635	27.4101
P402	23.3952	23.7599	22.3442	22.174	20.5959	21.0552	NaN	21.8005	20.7685	NaN	21.8645	20.2866	NaN	22.0001	23.2772	22.1221	NaN	21.7486	NaN	NaN	22.3598	NaN	20.1132	NaN	21.3052	NaN	21.7731	22.4814	NaN	21.5359	23.2273	22.21	NaN	25.8238	23.2878	NaN	NaN	NaN	21.8748	21.9442	NaN	20.0952	NaN	22.559	NaN	NaN	NaN
P403	22.9774	23.902	NaN	23.5511	23.3531	22.4058	23.399	NaN	23.0819	23.3936	23.8081	23.1707	22.6566	NaN	23.2112	22.3892	23.3687	NaN	23.0171	23.2408	22.9153	23.6605	22.982	22.7871	NaN	22.7819	22.9613	NaN	23.1152	NaN	NaN	22.8662	22.5121	23.0473	22.7028	23.381	22.1912	22.235	22.58	23.6297	23.3863	23.0275	22.8522	22.948	22.6149	21.2231	NaN
P404	25.0211	25.0581	24.6819	24.7513	24.3481	23.5178	23.3922	24.6649	24.1288	24.4603	24.3971	23.351	24.4377	25.2122	25.0932	24.7441	24.3701	24.9616	23.9609	24.6538	24.2508	25.2287	24.7991	24.3999	24.3173	23.0566	24.6647	24.8527	24.6617	24.8887	24.7295	25.1995	24.5218	23.061	24.9287	24.2158	23.585	23.4768	25.5034	24.2034	24.0453	23.5498	23.905	24.9875	23.3443	24.1492	24.1977
P405	23.9815	25.1212	25.1828	24.9874	24.856	24.6705	23.9462	24.7772	24.7702	25.2172	24.5575	24.1758	24.7585	25.5314	24.9732	25.5399	24.6522	24.9749	25.234	24.7104	24.8568	24.9937	23.9818	25.2184	25.7132	23.9714	25.1704	25.7007	24.8309	24.6067	25.1238	24.743	25.1069	22.0123	24.0972	24.4586	24.8782	24.7684	25.0455	23.985	24.6753	24.8375	23.848	25.0618	23.8669	24.6016	24.9094
P406	NaN	NaN	NaN	NaN	NaN	23.414	22.4156	NaN	NaN	NaN	NaN	NaN	NaN	NaN	NaN	NaN	NaN	NaN	22.0334	NaN	NaN	NaN	NaN	NaN	NaN	23.0107	NaN	NaN	NaN	NaN	NaN	NaN	NaN	NaN	NaN	22.1926	23.4352	NaN	NaN	NaN	22.8363	22.7569	NaN	NaN	NaN	NaN	22.1278
P407	24.6859	24.6028	24.4819	24.4153	25.2905	24.7481	NaN	NaN	25.2054	23.5497	22.8045	NaN	NaN	23.7169	NaN	23.7046	NaN	23.8282	NaN	24.4671	24.4905	25.0721	24.6051	24.4198	NaN	NaN	NaN	NaN	25.1824	24.005	24.6264	25.4162	24.9757	NaN	25.6622	NaN	NaN	NaN	24.9343	NaN	NaN	NaN	NaN	NaN	NaN	NaN	25.1434	+
P408	NaN	NaN	NaN	NaN	NaN	NaN	NaN	NaN	NaN	NaN	NaN	NaN	NaN	NaN	NaN	NaN	NaN	NaN	NaN	NaN	NaN	NaN	21.7086	NaN	NaN	NaN	NaN	NaN	NaN	NaN	NaN	NaN	NaN	NaN	NaN	NaN	NaN	NaN	NaN	NaN	NaN	NaN	NaN	NaN	NaN	NaN	NaN	+
P409	NaN	21.8183	21.6106	NaN	21.7392	21.1136	NaN	NaN	22.2202	21.9104	22.0339	21.3111	21.6161	NaN	21.4323	22.1732	NaN	NaN	NaN	NaN	21.6644	21.9108	21.6338	NaN	NaN	NaN	NaN	21.7284	NaN	NaN	20.6863	20.5248	21.5737	22.7485	NaN	22.0026	21.1098	21.6753	22.425	22.2687	NaN	NaN	21.6704	NaN	21.4481	NaN	20.8045
P410	24.9021	26.1002	25.7719	26.2124	26.5351	26.3527	27.4546	NaN	26.3619	26.4926	26.0521	26.3841	26.4857	26.3022	26.4286	26.0695	25.86	26.4569	27.1578	25.7892	25.8026	26.9	26.7788	22.8718	25.3341	NaN	26.6422	NaN	25.7118	26.2864	26.0545	26.652	26.7191	25.3469	NaN	26.7766	26.8107	26.4647	26.6925	26.6948	NaN	27.2994	26.231	26.5687	26.94	NaN	26.4076
P411	21.0882	23.4182	NaN	20.9956	20.3752	NaN	NaN	21.4439	20.0227	21.1914	20.5306	NaN	21.4839	NaN	23.4102	NaN	21.2434	20.902	21.4116	NaN	21.3063	20.7291	21.0535	NaN	NaN	22.078	NaN	21.4447	NaN	21.1853	20.8829	21.4317	21.1056	NaN	21.0989	NaN	21.3912	NaN	21.3235	NaN	22.7084	NaN	NaN	NaN	20.8432	NaN	21.4299
P412	20.3777	NaN	NaN	NaN	NaN	NaN	NaN	NaN	NaN	NaN	NaN	21.4616	21.2461	NaN	22.2689	NaN	21.4813	NaN	20.976	NaN	NaN	NaN	NaN	20.8544	NaN	21.9995	21.4735	NaN	NaN	NaN	NaN	NaN	NaN	NaN	NaN	NaN	NaN	NaN	NaN	NaN	NaN	NaN	20.9516	NaN	NaN	NaN	NaN
P413	29.582	27.4485	29.9871	29.0528	29.0613	28.5947	29.398	29.3335	29.4962	29.4348	30.1123	28.9896	29.4343	29.5003	26.1418	29.1802	23.471	29.8556	27.7159	29.3353	28.9996	29.7739	29.4869	28.6954	29.5756	30.4921	29.3827	29.2629	29.4558	30.1979	29.5332	29.4683	29.6224	30.0539	29.9492	29.3354	28.7169	29.1985	29.2658	28.51	28.6464	29.5789	29.6854	29.4104	28.61	28.2436	28.4313
P414	22.0347	22.3003	21.9849	22.0422	22.5303	21.53	NaN	NaN	22.2735	21.9281	22.1508	NaN	NaN	NaN	NaN	22.5742	NaN	NaN	NaN	23.5327	22.3598	22.6523	22.2175	21.7235	NaN	NaN	NaN	NaN	22.0702	NaN	20.9627	22.7	22.5916	NaN	23.016	NaN	NaN	NaN	22.5341	NaN	NaN	NaN	21.8966	22.7262	NaN	NaN	20.789
P415	NaN	22.3919	NaN	20.9085	NaN	NaN	NaN	NaN	NaN	NaN	NaN	NaN	NaN	NaN	NaN	20.7617	NaN	NaN	NaN	NaN	NaN	23.1848	NaN	NaN	NaN	NaN	NaN	NaN	NaN	NaN	21.5393	NaN	22.4093	NaN	NaN	NaN	NaN	NaN	NaN	NaN	NaN	NaN	20.9349	21.844	NaN	NaN	NaN
P416	21.4565	23.7353	NaN	20.8978	20.7098	NaN	NaN	NaN	20.6243	21.1204	NaN	20.4668	21.5152	NaN	24.162	22.0432	NaN	22.1679	21.9122	21.3396	NaN	21.0712	21.2145	20.2233	21.6909	21.9851	20.9258	NaN	20.1554	20.6557	20.7687	21.3613	20.8499	27.0622	22.7375	21.2855	21.2141	NaN	NaN	NaN	NaN	21.4798	NaN	NaN	24.0806	NaN	20.9836
P417	23.3983	23.4478	23.3333	24.8122	23.3647	23.0926	22.4654	22.3263	23.7761	23.4795	24.6991	22.3598	22.7582	22.5663	NaN	22.5989	22.0146	22.363	21.3248	24.1365	23.2184	24.4565	24.4142	24.055	NaN	22.849	23.4392	23.7956	22.2187	25.2744	22.3734	22.7719	23.7273	24.1938	NaN	21.5586	22.271	21.9343	22.5556	22.6919	23.4945	23.313	23.4414	22.6265	22.459	NaN	22.3431
P418	NaN	NaN	NaN	21.0888	NaN	NaN	19.6761	NaN	NaN	NaN	NaN	19.1715	NaN	21.4219	NaN	22.7059	NaN	NaN	20.4679	20.553	20.4788	22.1602	NaN	NaN	22.2085	NaN	NaN	22.4565	21.0648	22.299	21.1192	21.2671	21.6249	20.763	20.8022	NaN	NaN	NaN	NaN	NaN	NaN	20.079	NaN	NaN	NaN	NaN	NaN
P419	NaN	NaN	NaN	NaN	NaN	NaN	24.4814	NaN	NaN	NaN	NaN	24.5339	23.0374	NaN	23.136	NaN	NaN	NaN	22.9924	NaN	NaN	NaN	NaN	NaN	NaN	23.4022	24.4769	NaN	NaN	NaN	NaN	NaN	NaN	NaN	NaN	24.7865	22.687	24.3996	NaN	21.49	NaN	24.7497	24.0789	NaN	23.3627	NaN	NaN
P420	22.7637	23.9924	22.7204	22.754	22.7396	22.8551	24.2102	23.732	22.9312	22.7094	22.3581	23.0458	23.8608	23.2153	23.1988	22.9105	24.5652	23.3774	24.2657	23.2634	22.5533	21.9828	22.6687	22.4397	24.889	22.9182	23.9086	24.6141	NaN	22.7998	22.7192	23.2489	23.5186	25.4311	NaN	23.6987	22.7784	24.1139	21.9634	23.9237	23.2998	24.5377	21.5809	22.7597	22.1577	22.8328	23.1198
P421	NaN	22.2695	21.925	22.6967	22.0039	NaN	NaN	NaN	21.5759	22.0411	22.0425	NaN	NaN	NaN	NaN	21.9182	NaN	NaN	NaN	21.8074	21.8756	21.8469	22.3465	NaN	NaN	NaN	NaN	NaN	22.317	NaN	22.1594	21.8617	22.3608	NaN	NaN	NaN	NaN	NaN	NaN	NaN	NaN	NaN	22.027	21.804	NaN	NaN	NaN
P422	22.9647	24.1379	NaN	23.8765	24.0428	24.4497	23.3708	NaN	24.1714	24.072	23.5759	23.397	22.8706	21.8039	22.2284	23.8527	23.3965	20.481	22.9753	24.0579	23.29	23.7505	23.7071	23.1225	20.7937	22.6854	22.6125	NaN	23.7161	NaN	23.7422	24.1948	23.7375	24.0008	23.7631	22.8704	22.6436	23.0003	23.591	23.5587	23.7488	23.2847	NaN	24.0398	23.5839	23.1605	24.5891
P423	23.1377	23.2987	22.4302	23.0894	22.7594	23.1137	22.914	NaN	22.5853	22.4299	23.3772	23.1718	21.9293	22.7438	22.636	22.8132	23.8479	22.2858	22.8522	23.1423	23.5731	22.3875	22.1198	22.887	23.9596	22.4152	22.5674	24.0204	23.2006	22.8451	22.8863	22.6374	23.001	22.8884	23.1204	23.2153	22.0404	22.3372	22.6415	23.923	23.9294	23.1513	23.2146	22.9424	23.13	23.1466	22.6811
P424	22.5955	23.3171	22.5801	22.531	NaN	NaN	23.1345	24.0397	22.3888	22.946	22.5714	23.1462	23.0129	NaN	23.3211	23.3012	23.3138	NaN	23.5812	22.3577	22.4571	24.0075	22.3734	22.7684	24.413	NaN	23.1473	24.8825	NaN	23.5122	NaN	NaN	NaN	23.6262	23.289	22.2172	23.2689	23.0511	NaN	23.0212	22.9066	22.4333	21.8357	22.7988	22.2291	NaN	23.2186
P425	22.5408	22.6795	23.2237	23.2233	21.8005	22.294	22.148	NaN	22.4821	23.2238	22.8097	20.6457	22.9944	22.8163	23.3138	23.3221	21.9259	23.1924	23.4922	22.4017	22.2721	22.6057	23.1448	22.8867	23.6166	21.9251	22.5717	24.4362	22.309	23.7097	23.8899	22.876	23.1362	23.4117	22.7925	21.5344	22.8107	NaN	22.988	21.5214	22.7748	21.8039	21.6711	23.1721	21.5791	22.4588	22.8222
P426	32.2083	32.5414	32.4106	32.2579	32.5376	32.2308	31.1809	31.2898	32.373	32.2841	32.0634	31.6233	31.38	32.1794	31.525	32.2889	31.7124	32.5018	31.6062	32.4752	32.3971	32.5349	32.1979	32.2319	31.9083	31.7971	31.5563	32.2065	32.8495	32.339	32.5931	32.4666	32.6674	31.782	32.3134	31.1852	31.2627	31.2426	32.3585	31.8413	31.5084	31.4174	31.9531	32.3159	31.6389	32.0949	32.0736
P427	24.9839	26.3083	25.7542	25.3149	25.0644	25.2728	25.1245	26.0161	24.2585	25.3282	24.2555	24.9066	25.1334	25.7005	25.2464	24.9176	24.8948	25.2841	24.301	24.9769	25.704	25.547	24.116	24.3879	26.0422	24.8744	24.9361	NaN	24.9973	25.0156	25.628	24.6898	25.0008	25.6954	27.0134	24.9153	24.3169	25.2628	24.9671	25.3208	NaN	25.4356	24.289	25.2322	23.1151	25.0712	24.7289
P428	NaN	26.6889	NaN	25.2028	NaN	24.792	23.8793	NaN	25.8263	NaN	NaN	24.1515	25.2821	NaN	25.7938	NaN	NaN	NaN	NaN	NaN	NaN	NaN	NaN	NaN	NaN	NaN	NaN	NaN	NaN	NaN	NaN	NaN	NaN	22.1387	NaN	25.1135	26.1871	24.3579	27.0484	26.8642	25.4269	25.4705	23.9402	25.9524	NaN	NaN	25.2966
P429	23.651	NaN	NaN	NaN	22.4143	23.2188	NaN	NaN	NaN	22.5871	21.3116	NaN	NaN	23.3569	NaN	22.3833	NaN	22.8585	NaN	23.0075	21.7357	NaN	22.3153	22.3168	NaN	NaN	NaN	NaN	22.5091	23.4209	21.3206	21.4581	22.8601	NaN	NaN	NaN	NaN	NaN	22.4597	NaN	NaN	NaN	21.6062	21.9139	NaN	NaN	21.8905
P430	32.94	32.2769	33.0001	33.3321	32.9704	33.5375	34.0029	34.013	33.7755	33.7422	33.4707	33.6729	32.7622	33.7409	33.3424	33.1187	33.7677	34.0169	33.3343	32.885	32.7398	33.3137	32.6224	33.1559	33.5141	33.0864	33.1316	33.6223	32.2427	32.9984	32.8703	32.9952	33.2528	32.6296	33.1139	33.4883	33.5322	33.8432	33.0692	33.4241	33.3874	33.842	33.2435	33.4165	33.5127	33.9419	34.1396
P431	24.6614	21.7556	25.7935	24.4611	24.833	25.6606	22.2707	22.1233	24.1854	NaN	25.0202	24.7377	24.3801	24.2434	NaN	24.399	20.8484	25.6116	24.3868	25.5248	26.7651	24.8483	24.9182	25.082	NaN	21.1752	21.7927	NaN	26.2563	25.2111	24.1704	24.4876	24.9808	NaN	24.0976	25.0387	24.3488	21.8893	24.4195	NaN	20.2057	22.3495	24.0463	24.485	21.8935	NaN	24.0255
P432	NaN	NaN	NaN	NaN	NaN	NaN	NaN	NaN	NaN	NaN	NaN	NaN	NaN	NaN	NaN	NaN	NaN	NaN	NaN	NaN	NaN	NaN	NaN	NaN	NaN	NaN	NaN	NaN	NaN	NaN	NaN	NaN	NaN	20.9702	19.6338	NaN	NaN	NaN	NaN	NaN	NaN	NaN	NaN	NaN	NaN	NaN	NaN
P433	20.7921	NaN	NaN	NaN	NaN	NaN	NaN	NaN	NaN	NaN	NaN	NaN	NaN	NaN	20.7878	21.4566	NaN	NaN	NaN	NaN	NaN	NaN	NaN	NaN	21.3797	NaN	NaN	NaN	NaN	NaN	22.1641	NaN	NaN	21.6489	NaN	21.3167	NaN	NaN	NaN	20.8635	NaN	NaN	20.4625	20.4543	NaN	20.7802	NaN
P434	NaN	25.2301	21.3717	NaN	NaN	21.0587	NaN	20.4824	NaN	NaN	NaN	NaN	NaN	21.7829	24.9235	20.6042	NaN	21.2185	NaN	21.0292	NaN	20.6337	NaN	NaN	23.4611	21.3713	NaN	NaN	19.9064	NaN	20.2094	NaN	NaN	23.6557	NaN	NaN	NaN	21.716	20.9545	NaN	24.5024	NaN	NaN	NaN	NaN	21.8597	NaN
P435	25.398	24.9424	25.2528	25.5842	25.5107	26.3518	26.6554	23.4708	25.7811	25.3825	25.1442	26.1757	26.285	25.8939	26.1012	25.0968	26.7579	25.1134	26.3317	25.7053	25.3523	25.349	25.6633	26.117	25.809	25.6928	26.0927	NaN	25.7523	24.6353	25.6804	25.7467	25.4291	25.9912	25.0566	26.1313	26.1271	25.758	25.4426	26.0831	26.2561	26.3313	25.3988	25.3112	26.2716	26.4084	26.3662
P436	22.718	23.7562	22.8334	22.3011	23.9633	22.5945	22.9815	26.1938	22.7041	23.9528	23.0036	22.6228	NaN	22.7619	19.7901	22.4608	21.5607	21.9219	23.5959	22.1854	25.2328	25.3872	22.1477	24.0253	22.5323	22.8745	NaN	NaN	21.8535	23.8551	21.9618	22.1523	21.8595	25.6265	24.5679	21.0576	NaN	24.4707	22.6212	22.8138	23.1337	22.52	22.3057	22.5414	23.6639	NaN	22.3192
P437	23.1844	25.424	24.9977	23.4846	22.8816	26.9105	24.3955	24.9508	26.7031	25.3849	25.0941	20.8658	24.16	26.2084	24.3379	25.4942	NaN	25.9228	24.2009	24.0044	22.7568	25.5783	25.5833	24.2637	24.5775	24.7562	NaN	26.3453	23.502	26.2815	26.0286	26.6381	26.1329	25.1177	25.6077	23.6424	24.2044	24.6674	26.0447	23.381	24.7584	NaN	24.0477	25.8014	NaN	23.8665	26.8234
P438	27.6936	27.4651	27.1804	27.3299	27.5459	27.6368	28.1333	28.1391	27.6465	27.3897	27.331	28.3997	27.9414	27.6558	27.6411	28.0496	27.1164	27.7912	27.5314	27.4207	27.3563	27.2564	27.9389	27.946	28.563	27.6502	27.3787	27.5158	27.1943	27.4342	27.7591	27.731	27.7679	27.1351	25.7513	27.5614	27.8023	27.4258	26.2447	27.1271	26.9625	28.0881	26.9757	26.9163	27.4969	27.6297	27.4651
P439	20.6929	22.2449	22.0253	22.0652	21.4325	21.7218	NaN	NaN	22.439	21.4777	22.3523	NaN	NaN	21.753	NaN	22.6623	NaN	21.8682	NaN	21.4885	21.6516	22.1246	21.7785	21.0845	NaN	NaN	NaN	22.2335	NaN	22.0408	22.1256	22.3214	21.9147	22.0879	NaN	NaN	NaN	NaN	22.4414	NaN	NaN	NaN	20.7454	22.1074	NaN	NaN	21.6417
P440	23.5076	23.3745	23.8225	23.978	23.5273	24.2562	24.4661	24.5957	24.4531	23.8258	23.8017	24.1108	24.3149	24.7055	24.4989	24.5575	24.0803	24.4257	24.4471	23.361	22.1084	23.6162	23.546	24.1516	25.1368	23.0627	23.5531	24.6533	23.1385	24.4612	23.8403	23.866	23.4736	24.7271	22.8943	23.7562	23.9481	23.2701	24.0621	25.2283	24.5416	25.3349	23.8796	24.4847	24.6022	23.943	25.3069
P441	26.0915	26.9389	26.4821	26.185	26.0819	25.7607	26.9053	26.5754	26.4194	26.3619	26.3896	25.6102	26.1997	26.5627	26.579	26.6438	26.2731	26.2956	26.4288	26.2319	25.8772	26.1702	26.4363	26.2037	27.1242	26.3749	26.335	27.6642	26.3597	26.817	26.4963	26.3253	26.7031	26.8182	25.5519	26.3528	26.0575	26.0954	26.2971	26.2002	26.5773	26.0052	26.1447	26.3463	25.9006	26.3861	26.0131
P442	NaN	20.7984	20.2522	20.0197	NaN	20.4329	20.5148	NaN	NaN	20.3076	NaN	20.3752	20.7857	NaN	20.7726	NaN	NaN	19.6696	20.7725	NaN	NaN	20.0354	NaN	20.4874	20.7392	20.6488	NaN	NaN	20.2223	NaN	20.4298	NaN	20.2436	19.2925	NaN	20.2815	NaN	20.6769	20.5733	NaN	20.7335	20.0403	NaN	19.8022	20.1661	NaN	19.9966
P443	27.1855	27.5384	26.8033	27.1418	27.2795	26.9862	27.7904	NaN	26.9987	27.2941	27.2205	27.8721	27.455	23.4618	27.7745	27.4369	28.0362	26.8388	27.5105	25.2595	27.2021	26.9925	26.148	27.387	20.4549	27.4321	27.6104	NaN	27.302	27.1544	26.7291	27.3159	27.4408	27.5829	26.6346	27.6877	27.1368	27.5946	27.1516	27.8001	26.8698	27.9351	27.0376	27.4301	27.4883	25.9755	25.9832
P444	22.9475	25.1096	23.0532	23.6211	23.6822	23.1981	23.1902	24.4037	23.5832	23.4952	22.4163	22.932	23.5575	24.8081	23.5466	24.2039	NaN	24.3365	23.9226	23.2893	22.6734	23.2443	23.447	NaN	23.894	21.9821	23.0761	24.818	NaN	25.0033	23.6026	23.335	23.3803	24.0257	24.1972	NaN	22.7067	22.6649	23.6696	23.039	23.3162	NaN	22.9508	23.8298	22.7375	NaN	NaN
P445	NaN	NaN	NaN	NaN	NaN	NaN	NaN	NaN	NaN	NaN	NaN	NaN	NaN	NaN	NaN	NaN	NaN	NaN	NaN	NaN	NaN	NaN	NaN	NaN	NaN	NaN	NaN	NaN	NaN	NaN	NaN	NaN	NaN	22.8892	22.3285	NaN	NaN	NaN	NaN	NaN	NaN	NaN	NaN	NaN	NaN	NaN	NaN
P446	27.5562	23.9452	23.7355	23.6813	22.8922	21.0439	28.7112	NaN	23.5302	24.5831	25.7446	28.6046	29.3692	22.7605	29.7535	21.6044	28.0319	24.6317	29.6763	20.2396	23.8152	21.5593	22.741	26.9537	23.172	28.4889	28.4417	20.9512	22.6926	22.2608	21.8805	23.2308	20.0261	27.6019	24.4171	29.1175	29.3381	29.5644	24.0474	29.2054	NaN	28.9045	29.2702	19.8524	29.6457	NaN	21.9499
P447	23.4956	25.0636	22.0483	21.2261	21.721	23.3915	22.2654	21.6471	22.0231	23.6216	21.8216	23.6332	25.0505	22.2517	22.673	23.1648	25.8685	24.345	23.2797	24.7208	24.541	23.8603	25.2264	24.1348	24.7048	23.6296	25.3186	24.7966	24.9778	24.4855	24.5406	25.5349	24.7296	23.4875	NaN	22.0485	23.2532	22.7419	22.0723	21.6264	25.3068	23.9521	21.8736	24.3815	23.7151	22.6277	24.4361
P448	22.6688	23.7213	22.5759	23.2358	22.5006	22.1179	23.1887	NaN	22.3071	22.1144	22.2126	23.6479	23.3566	22.1233	23.4424	22.1419	22.9872	21.9108	22.8765	22.1088	22.4683	22.9863	22.2732	22.2736	23.3531	22.5568	23.0967	22.3971	22.6591	22.0537	22.8421	22.4516	22.8112	23.5739	22.0046	23.3857	22.6404	23.3102	22.7884	NaN	23.1298	22.9617	22.3315	22.193	23.2457	NaN	21.509
P449	NaN	NaN	NaN	NaN	21.08	21.28	NaN	NaN	22.3134	22.8432	21.9463	21.5414	22.6924	23.1187	NaN	23.3627	NaN	21.9732	NaN	NaN	NaN	22.2679	21.6766	NaN	NaN	NaN	21.4689	NaN	NaN	22.8898	22.3457	21.5091	22.315	22.2733	NaN	20.9819	21.4669	NaN	21.6254	NaN	NaN	NaN	NaN	21.781	21.0261	21.9226	NaN
P450	26.3725	27.2578	26.6979	26.6753	26.958	26.4913	26.6074	27.6779	26.7686	26.8859	26.9912	26.6313	27.2368	27.2979	26.6108	27.6897	26.8833	26.8737	26.796	27.0922	26.6141	26.7571	27.118	26.7544	27.7406	25.6695	26.1669	28.2572	26.9159	27.3278	27.5508	27.1301	27.4911	27.3412	25.9884	26.4389	26.223	26.2662	26.9743	26.8108	26.8344	27.0554	26.2946	27.1906	26.0303	26.4958	26.5759
P451	22.3292	NaN	22.2432	NaN	22.3828	21.694	NaN	NaN	20.7271	20.7615	21.9297	NaN	NaN	20.8743	NaN	21.5269	NaN	23.52	NaN	21.5994	21.9175	NaN	21.1275	21.5082	NaN	NaN	NaN	NaN	22.884	21.5369	NaN	NaN	NaN	NaN	21.379	NaN	NaN	NaN	21.3172	NaN	NaN	NaN	21.5526	21.4902	NaN	NaN	21.5142
P452	25.6314	25.6129	22.6765	26.1052	26.6283	25.7518	24.9572	25.6198	25.7331	25.1688	25.3098	24.8724	24.5258	25.9488	24.985	25.866	24.7543	25.664	24.9447	25.4152	25.4046	25.4387	25.5336	25.5975	25.0258	24.5576	25.0444	25.7057	25.928	26.1729	25.1186	26.2343	26.0825	24.9121	26.0381	24.9341	25.0282	24.9564	25.8966	25.158	25.4926	25.8874	25.1604	25.9599	25.0921	25.3223	25.8499
P453	NaN	NaN	22.2933	NaN	NaN	NaN	NaN	NaN	NaN	NaN	NaN	NaN	NaN	NaN	NaN	NaN	NaN	NaN	NaN	NaN	23.7694	NaN	NaN	NaN	NaN	NaN	NaN	NaN	NaN	NaN	NaN	NaN	NaN	NaN	NaN	NaN	NaN	NaN	NaN	NaN	NaN	NaN	21.0998	NaN	NaN	NaN	NaN
P454	28.2338	28.0966	28.4552	27.4479	28.4538	27.956	27.7738	28.8129	28.0971	28.0554	27.874	28.4209	28.1562	28.2562	28.6192	28.258	28.5662	28.4277	27.6367	27.8609	28.4977	27.8126	27.9997	27.9184	27.7195	28.3868	28.1811	28.6396	27.8863	27.8359	27.9037	27.7946	28.1028	27.7851	27.8912	28.0269	28.3082	28.1364	28.1681	28.3546	27.7741	27.9416	27.935	27.9283	28.2977	27.9742	27.9771
P455	23.8513	24.9592	25.0325	NaN	NaN	21.8177	NaN	NaN	NaN	23.6699	NaN	NaN	NaN	NaN	NaN	24.2165	NaN	23.6767	NaN	23.8922	23.6012	22.9958	23.2495	23.9044	NaN	NaN	NaN	NaN	NaN	NaN	22.6199	23.5115	23.9045	NaN	22.205	NaN	NaN	NaN	NaN	NaN	NaN	NaN	NaN	NaN	NaN	NaN	NaN
P456	31.116	31.6562	31.5969	31.4625	31.5838	31.5695	31.1344	31.2152	31.5757	31.3501	31.46	31.6465	31.2237	31.9205	31.1962	31.3577	31.1643	31.8672	31.1782	31.3281	31.2539	31.7998	31.5266	31.1407	31.555	31.3446	31.0775	30.4499	31.2937	31.6033	31.6167	30.9222	31.7038	31.5653	31.9368	31.6732	30.883	30.918	31.8297	31.8781	31.2806	31.8929	31.4961	31.4543	31.4207	31.4069	31.6158
P457	29.9898	30.2066	30.3896	28.8587	29.3407	29.9818	28.9499	28.7692	29.6282	29.2623	30.7616	28.9315	28.9072	29.461	28.8479	29.3628	30.3994	29.6832	28.9386	29.7104	31.957	29.2975	30.0532	29.6845	29.7673	30.3458	29.469	29.6854	29.7847	29.4398	30.1157	29.4276	29.2297	30.0858	31.658	30.2026	29.3146	29.8632	29.6345	30.001	30.5002	29.4169	30.4179	29.4221	29.3017	28.8782	29.3188
P458	25.2493	23.7466	26.3424	26.3408	26.4567	25.4415	26.7065	26.2796	26.4142	26.2282	25.9155	26.076	25.6071	25.9492	23.785	25.7106	23.8033	25.8357	26.3084	26.5515	23.357	26.194	25.7711	26.228	26.5963	25.4955	26.2551	27.4098	25.6596	26.3175	25.3313	25.9939	25.9894	25.8821	24.4136	26.299	26.0613	26.1327	25.6801	25.9083	24.8271	26.8091	25.8563	25.9941	26.3439	26.1405	27.2086
P459	23.1023	23.8474	24.0242	23.6904	23.5436	23.2313	23.2475	24.3038	23.7425	23.6801	23.4201	24.4646	24.2271	24.1795	24.2602	24.5469	23.2114	24.0964	24.0768	24.2214	23.5491	23.7119	24.2281	23.7728	25.0876	NaN	23.8002	24.7526	22.6322	24.2867	24.1545	23.8703	24.0906	25.0771	23.5716	23.2544	23.6116	23.3842	23.8927	25.0373	23.9088	24.1394	23.7025	24.1245	23.422	24.1257	23.6942
P460	30.5239	31.4127	31.1319	31.169	31.0762	31.1885	31.2263	31.4807	31.7316	31.4204	30.8515	30.6154	31.032	31.2301	31.5363	31.4488	31.2238	31.9702	31.1708	31.4328	30.9833	31.8229	31.9405	31.4972	31.1072	30.2571	30.8646	31.7437	31.7302	31.5664	31.9856	31.654	31.4475	30.9973	30.6233	30.2498	31.063	30.5537	31.2612	31.031	30.2273	31.1207	31.0099	31.4218	31.4881	31.1193	31.458
P461	NaN	22.0371	NaN	NaN	NaN	NaN	NaN	NaN	NaN	NaN	NaN	NaN	NaN	NaN	22.9204	NaN	NaN	NaN	NaN	NaN	NaN	NaN	NaN	NaN	NaN	NaN	NaN	NaN	NaN	NaN	NaN	NaN	NaN	23.7381	19.7299	20.0754	NaN	NaN	NaN	NaN	20.288	NaN	NaN	NaN	NaN	NaN	NaN
P462	26.7534	27.1812	27.0949	26.6603	26.5578	27.1337	27.74	27.7325	27.3427	27.1508	27.2106	27.2838	27.3849	27.1987	27.51	27.6773	27.3869	27.2551	27.1378	26.7659	26.4797	26.8152	26.8193	27.0292	28.1119	26.3162	26.8849	28.1011	26.8135	27.3944	26.981	27.2461	27.3187	28.3748	26.6209	27.5257	26.8246	27.1082	27.4782	27.4766	27.3524	27.6641	26.5434	26.9779	27.0437	27.4544	27.1056
P463	24.0989	25.2086	23.6038	24.4586	24.4857	24.7555	24.5888	23.7709	24.5706	24.3904	23.8741	24.5106	26.1601	25.2729	25.2009	25.602	25.9056	24.6027	24.6791	24.1904	23.9769	23.3873	24.5656	24.4809	26.7239	22.9774	25.1245	25.2531	24.24	25.5349	22.9171	24.9401	24.0788	24.5786	22.9662	24.3309	24.4967	24.3098	24.0393	25.0368	24.1344	24.861	24.1249	24.5156	25.2877	25.0129	23.9929
P464	25.7457	24.5307	22.1801	23.5572	23.8123	23.6458	24.8926	NaN	25.4029	24.7603	25.4348	24.4858	25.1948	23.6229	22.9203	23.1732	25.8598	21.2737	25.0181	24.4431	24.4768	24.2763	25.6147	25.6877	22.3647	26.8351	24.2539	NaN	24.1344	24.6038	25.0847	25.7543	24.3429	22.4915	25.3528	25.2256	25.887	26.2439	24.8673	24.2068	26.0856	25.308	24.5776	24.5932	24.0066	24.6276	24.1569
P465	22.0799	22.3131	NaN	21.1118	21.2294	21.1366	NaN	23.9674	21.4965	22.2247	21.7786	NaN	21.1599	21.8966	NaN	21.7328	NaN	21.7628	21.0792	NaN	21.2792	21.2954	21.5772	21.2566	21.6522	NaN	NaN	22.2504	21.5476	21.6958	NaN	21.9199	22.2304	NaN	21.9797	NaN	21.3707	NaN	22.5004	NaN	22.1777	NaN	NaN	22.5212	NaN	NaN	21.7124
P466	28.219	27.4361	27.706	27.346	26.2703	26.907	27.6835	NaN	26.8793	27.051	27.7804	27.5895	26.9798	27.1587	27.4161	27.4182	NaN	26.0033	27.4855	27.7262	26.4077	26.2737	26.2593	27.4034	26.7948	26.9351	26.8181	26.6953	27.1534	27.5542	24.4491	26.4932	26.6106	24.937	25.8511	27.052	27.4084	27.452	27.2083	25.8858	NaN	27.489	27.2289	27.3203	28.0802	NaN	26.996
P467	24.0013	24.9641	23.9176	23.9109	24.2262	24.251	23.4929	23.3418	24.8059	24.5079	23.2356	21.9614	24.1548	24.0714	26.0186	23.9728	24.2593	24.2172	24.5479	24.3043	23.6313	26.5593	23.7872	24.1785	23.6081	24.6054	24.2569	24.1783	22.9116	23.4499	24.0008	24.0836	23.7868	26.0068	24.2283	24.1388	24.1352	25.089	23.5171	23.8711	25.2445	23.2323	23.5034	24.2392	24.535	23.9441	24.2307
P468	23.2133	23.6586	21.6721	22.4614	22.535	22.0393	22.697	NaN	22.5388	21.9981	22.2818	22.3292	22.4713	22.5141	24.2539	23.5619	NaN	23.044	22.1204	NaN	21.8348	23.0379	22.9727	21.1818	NaN	22.5771	23.0463	23.706	NaN	22.3849	21.8783	22.3845	22.8042	27.4879	23.3777	21.7894	21.786	22.7203	NaN	21.7539	22.322	22.1887	NaN	22.5388	23.2103	NaN	22.7432
P469	22.2873	24.0807	NaN	NaN	NaN	NaN	NaN	NaN	NaN	NaN	NaN	NaN	NaN	NaN	23.9745	NaN	NaN	NaN	NaN	NaN	NaN	NaN	NaN	NaN	NaN	22.1797	NaN	NaN	NaN	NaN	NaN	NaN	NaN	24.4446	NaN	22.2934	NaN	NaN	NaN	NaN	NaN	NaN	NaN	NaN	22.3798	NaN	NaN
P470	NaN	NaN	NaN	NaN	NaN	NaN	NaN	NaN	NaN	NaN	NaN	NaN	NaN	NaN	NaN	NaN	NaN	NaN	NaN	NaN	NaN	NaN	NaN	NaN	NaN	21.3401	22.1106	NaN	NaN	NaN	NaN	NaN	NaN	23.5139	NaN	NaN	21.1077	NaN	NaN	NaN	NaN	NaN	NaN	NaN	NaN	NaN	NaN
P471	20.1123	20.6538	NaN	NaN	19.105	NaN	NaN	NaN	NaN	19.9525	NaN	NaN	NaN	NaN	NaN	NaN	NaN	NaN	NaN	NaN	NaN	24.3342	NaN	NaN	NaN	20.4334	NaN	NaN	NaN	NaN	NaN	NaN	NaN	27.0044	19.6482	NaN	NaN	22.0047	NaN	NaN	NaN	NaN	NaN	NaN	NaN	NaN	NaN
P472	31.4611	31.7458	31.6333	31.3796	31.286	32.0089	31.6892	31.9333	31.9858	31.5182	32.0244	31.9036	31.6284	31.3267	32.0547	31.3572	32.3971	31.8769	31.3394	31.0807	31.6818	31.18	31.3304	31.468	31.5647	31.71	31.6647	31.801	30.768	31.0983	31.2304	31.2007	31.0383	31.1259	32.0523	32.413	32.5303	32.0795	31.505	31.5199	32.3054	31.9168	32.0659	30.9394	31.3297	31.5704	31.3977
P473	NaN	NaN	NaN	NaN	NaN	NaN	NaN	NaN	NaN	NaN	NaN	NaN	NaN	NaN	NaN	NaN	NaN	NaN	NaN	NaN	NaN	NaN	NaN	NaN	NaN	NaN	NaN	NaN	NaN	NaN	NaN	NaN	NaN	NaN	NaN	NaN	NaN	NaN	NaN	NaN	NaN	NaN	NaN	NaN	NaN	23.1387	NaN	+
P474	21.443	26.7794	21.3465	NaN	NaN	NaN	20.615	NaN	NaN	21.3124	NaN	21.0009	20.2515	20.4142	28.0857	NaN	22.218	NaN	NaN	NaN	20.8554	20.1415	22.2647	20.2758	23.5448	25.0652	NaN	NaN	NaN	NaN	NaN	20.4417	NaN	28.0471	20.9611	23.7133	NaN	NaN	NaN	NaN	23.9639	NaN	18.557	19.7603	23.5526	21.5939	NaN
P475	29.3822	28.5278	29.6866	29.2723	29.1841	29.5783	29.0478	29.2006	29.0111	29.8151	29.8262	28.521	28.4953	29.7467	28.7411	28.6496	29.0865	29.1185	27.8794	29.5705	28.6751	29.591	28.6858	28.8716	28.846	29.1595	28.8124	30.7506	28.8992	30.2448	30.2144	28.9903	28.6251	28.9658	29.3648	29.6953	29.9453	29.5027	30.0766	29.9087	28.5037	29.4168	28.3537	29.9715	27.2552	28.8026	29.0269
P476	35.0971	34.7638	35.0329	34.8839	35.6353	34.3009	33.3992	33.6845	34.9917	34.8846	34.4592	33.7738	33.8279	34.8795	34.0309	35.1759	33.7097	34.637	34.052	34.6808	34.7386	34.6362	34.4695	34.4924	33.6469	33.8119	34.2154	34.2503	35.2393	34.4997	34.8685	34.8051	35.132	34.1565	35.2508	32.8595	33.8081	33.4902	35.1968	33.6319	33.7045	33.2393	34.1533	35.2133	33.8599	34.1655	34.8347
P477	NaN	NaN	NaN	NaN	NaN	NaN	NaN	NaN	NaN	19.1227	NaN	NaN	NaN	NaN	NaN	NaN	NaN	NaN	NaN	NaN	NaN	20.9847	NaN	NaN	NaN	NaN	NaN	NaN	NaN	NaN	NaN	NaN	NaN	NaN	NaN	20.1992	NaN	NaN	NaN	NaN	NaN	21.9204	NaN	NaN	NaN	NaN	NaN
P478	22.1768	24.0335	NaN	21.288	NaN	NaN	21.9837	NaN	NaN	NaN	20.5138	20.8629	20.1851	NaN	23.3962	NaN	20.4258	21.773	23.0538	NaN	NaN	NaN	NaN	NaN	NaN	21.8532	NaN	NaN	NaN	NaN	NaN	NaN	NaN	24.1172	NaN	NaN	22.6148	NaN	NaN	NaN	NaN	21.6387	NaN	NaN	23.1106	NaN	NaN
P479	NaN	23.5608	NaN	20.8464	NaN	NaN	NaN	NaN	21.1314	20.7343	NaN	NaN	NaN	NaN	NaN	NaN	NaN	21.5411	NaN	NaN	NaN	21.1039	NaN	NaN	NaN	NaN	NaN	NaN	20.9669	20.6219	21.0027	NaN	20.6458	NaN	21.577	NaN	NaN	NaN	NaN	NaN	NaN	NaN	NaN	NaN	NaN	NaN	NaN
P480	30.6091	24.9922	26.6875	25.9014	25.9925	25.855	31.1467	24.7238	27.3005	27.3888	27.9712	30.5798	30.297	26.2789	28.1706	25.9069	26.6607	27.0262	29.5831	27.2165	26.0217	26.4664	26.524	30.7331	27.1697	32.1011	30.8709	27.8728	25.8627	26.876	26.2529	26.2783	26.12	31.1848	26.6539	31.0855	29.7998	30.7799	26.2737	31.3341	26.5923	30.2706	31.1072	25.9544	30.3042	24.7157	25.3742
P481	NaN	NaN	NaN	NaN	NaN	NaN	23.4588	NaN	NaN	NaN	NaN	NaN	NaN	NaN	NaN	NaN	NaN	NaN	NaN	NaN	NaN	NaN	NaN	NaN	NaN	NaN	NaN	NaN	NaN	NaN	NaN	NaN	NaN	22.5162	NaN	23.5127	NaN	NaN	NaN	22.5356	NaN	22.9876	27.0277	NaN	NaN	NaN	NaN
P482	21.2637	25.7485	NaN	NaN	NaN	NaN	19.7438	NaN	NaN	NaN	20.9938	NaN	NaN	NaN	NaN	NaN	NaN	NaN	NaN	NaN	NaN	NaN	NaN	NaN	NaN	21.9741	NaN	NaN	NaN	NaN	NaN	NaN	NaN	25.2209	22.2084	NaN	20.3796	NaN	NaN	NaN	NaN	NaN	NaN	NaN	NaN	NaN	NaN
P483	26.4269	27.4985	26.6197	24.7519	25.8522	26.058	24.0599	NaN	24.0989	24.9667	26.1848	25.9959	25.041	25.5709	25.8932	23.7322	25.7227	25.3855	25.514	26.4478	25.2418	24.9317	25.877	26.8755	21.9242	25.7268	25.2652	21.4392	25.9001	25.2109	24.262	25.0861	24.5363	25.4647	23.8623	25.4034	25.2383	24.9757	24.7849	26.519	25.3831	25.9666	25.4836	24.0499	26.238	NaN	24.1426
P484	28.6558	30.2875	30.277	29.9747	30.2896	29.3454	28.752	30.0866	30.3777	29.6818	29.8583	29.3073	29.6153	30.1536	29.9345	29.7573	30.3507	30.4866	29.1157	30.4534	29.8303	30.3384	29.6429	29.1317	30.1971	28.2465	29.3753	29.7841	30.7756	30.4298	30.3392	30.2835	30.6454	28.9679	30.0033	29.6345	28.6053	29.3326	30.4829	30.1902	30.1571	29.9664	29.3357	30.4612	29.0692	29.9123	29.8888
P485	20.9779	NaN	NaN	NaN	NaN	NaN	25.3589	NaN	NaN	NaN	NaN	25.198	26.2218	NaN	26.3623	NaN	25.4168	NaN	25.9966	NaN	NaN	NaN	NaN	24.2391	NaN	24.2166	25.3098	NaN	NaN	NaN	NaN	NaN	NaN	25.1448	NaN	25.8143	25.9828	25.6067	NaN	25.8708	NaN	26.5839	25.3285	NaN	25.291	NaN	NaN
P486	NaN	NaN	21.4131	NaN	NaN	22.6199	NaN	NaN	NaN	NaN	NaN	NaN	NaN	NaN	NaN	NaN	NaN	NaN	NaN	NaN	21.8503	NaN	NaN	NaN	NaN	NaN	NaN	NaN	21.5695	NaN	NaN	NaN	NaN	NaN	NaN	NaN	NaN	NaN	NaN	NaN	NaN	NaN	NaN	NaN	NaN	NaN	NaN
P487	22.6334	25.3022	NaN	21.1562	23.654	22.2877	23.3549	23.9041	NaN	21.1677	24.4005	23.1852	22.9522	NaN	23.8323	NaN	22.5849	NaN	23.0132	23.9344	21.9388	24.009	24.5755	22.5724	24.5325	21.8834	22.2901	22.7459	NaN	NaN	NaN	NaN	23.1623	23.927	22.9595	NaN	23.3899	22.9953	NaN	23.8635	22.3854	23.5028	22.0663	24.3156	23.8396	22.617	23.8933
P488	30.7978	31.694	31.9219	31.7686	31.894	31.1358	30.9012	31.4501	31.4847	31.8035	32.0694	30.6393	31.2643	32.1791	31.7732	31.7509	31.5123	32.2657	31.4423	32.1988	31.1314	32.2624	32.6886	32.0353	31.9071	30.5935	31.7845	31.9335	31.2795	31.9983	32.0863	31.9641	31.9423	29.9638	30.0821	30.3116	31.6219	31.677	31.7767	31.1343	30.5242	30.7673	31.7874	31.9703	32.3708	31.8003	32.1425
P489	NaN	NaN	NaN	NaN	NaN	NaN	19.7847	NaN	NaN	NaN	NaN	NaN	20.2353	NaN	NaN	NaN	20.3261	NaN	20.2572	NaN	NaN	NaN	NaN	NaN	NaN	20.5244	NaN	NaN	NaN	NaN	NaN	NaN	NaN	24.0414	NaN	20.0401	NaN	NaN	NaN	NaN	NaN	20.3793	NaN	NaN	20.0527	NaN	NaN
P490	20.4981	20.7421	22.8006	21.7507	20.7237	20.1478	NaN	NaN	21.2105	22.2116	22.1577	NaN	NaN	22.6447	NaN	21.1903	21.1426	22.0562	20.5569	21.0467	21.0551	22.0776	21.6337	20.5164	NaN	NaN	NaN	21.3287	20.7813	21.7546	22.3645	21.2519	21.3929	NaN	21.1326	NaN	NaN	NaN	21.8408	22.9	NaN	NaN	NaN	22.069	20.065	NaN	22.0511
P491	NaN	NaN	NaN	NaN	NaN	NaN	NaN	NaN	NaN	NaN	NaN	NaN	19.8505	NaN	21.3419	NaN	NaN	NaN	NaN	NaN	NaN	NaN	NaN	NaN	NaN	NaN	19.9435	NaN	NaN	NaN	NaN	NaN	NaN	NaN	NaN	NaN	19.085	NaN	NaN	NaN	NaN	NaN	NaN	NaN	20.0251	NaN	NaN
P492	22.7447	23.3393	NaN	NaN	22.3177	NaN	22.2526	NaN	21.7736	22.13	22.2159	22.1364	22.5954	NaN	22.7694	22.9174	23.2215	NaN	22.8303	22.6706	22.6097	21.6457	22.9273	22.6588	NaN	21.2665	22.1913	NaN	22.6352	NaN	22.6836	NaN	22.614	23.9299	22.9921	22.3949	21.9061	22.0801	22.7618	22.8083	22.9911	22.1369	22.0746	22.2722	22.3143	22.39	21.9474
P493	NaN	21.667	NaN	NaN	NaN	NaN	NaN	NaN	22.1201	NaN	NaN	NaN	20.8922	21.3339	NaN	NaN	NaN	21.8256	NaN	NaN	21.2441	23.1388	NaN	21.9259	NaN	21.5328	NaN	NaN	NaN	NaN	NaN	21.9225	21.4528	22.5485	20.8145	NaN	NaN	23.939	NaN	23.5164	NaN	NaN	NaN	NaN	NaN	NaN	NaN
P494	NaN	NaN	NaN	NaN	NaN	NaN	NaN	17.9511	NaN	NaN	NaN	NaN	NaN	NaN	NaN	NaN	NaN	NaN	16.6944	NaN	NaN	NaN	NaN	17.9544	NaN	24.3983	NaN	NaN	NaN	NaN	NaN	NaN	NaN	25.5467	18.1629	NaN	NaN	NaN	NaN	18.049	NaN	NaN	NaN	NaN	NaN	NaN	NaN
P495	31.961	32.4906	32.1975	32.1127	32.1883	31.7274	31.8869	32.1097	32.2594	32.1381	31.6247	31.9448	31.8042	32.1405	31.7793	32.4884	31.4386	32.3741	31.5847	32.2272	31.8717	32.3911	32.1863	32.1173	31.9174	31.5816	31.9174	32.5922	32.4885	32.3245	32.4816	32.0904	32.1367	32.5339	32.2118	30.8327	31.6495	31.4195	31.9413	31.6841	31.5549	31.9615	31.8324	32.3398	31.9947	31.551	32.1472
P496	NaN	NaN	NaN	NaN	NaN	NaN	NaN	NaN	NaN	NaN	NaN	NaN	NaN	NaN	NaN	NaN	NaN	25.7569	NaN	NaN	NaN	NaN	24.4054	24.377	NaN	27.627	NaN	27.8767	24.4129	24.0267	25.4562	25.0671	25.1293	27.7977	24.9882	27.1396	NaN	26.8072	24.9042	28.7217	26.6655	27.4122	NaN	NaN	NaN	NaN	26.0265
P497	NaN	NaN	NaN	NaN	NaN	NaN	NaN	NaN	NaN	NaN	NaN	NaN	NaN	NaN	NaN	NaN	NaN	NaN	NaN	NaN	NaN	NaN	NaN	NaN	NaN	NaN	NaN	NaN	NaN	NaN	NaN	NaN	NaN	24.4299	NaN	NaN	NaN	NaN	NaN	NaN	NaN	NaN	NaN	NaN	NaN	NaN	NaN
P498	NaN	NaN	NaN	NaN	NaN	NaN	NaN	NaN	NaN	NaN	NaN	NaN	NaN	NaN	NaN	NaN	NaN	NaN	NaN	NaN	NaN	NaN	NaN	NaN	NaN	NaN	NaN	NaN	NaN	NaN	NaN	NaN	NaN	NaN	NaN	NaN	NaN	NaN	NaN	NaN	NaN	NaN	26.9533	NaN	NaN	NaN	NaN
P499	24.9793	26.2654	26.3017	25.8299	25.6752	26.1571	25.6294	26.8935	26.0164	25.9665	26.3553	25.3743	25.728	26.1401	25.9226	26.5711	26.1127	26.6688	25.6506	25.972	25.9109	26.7679	25.9295	25.639	26.3097	25.5452	25.6535	27.0625	25.8881	26.4591	26.9681	26.0091	26.4025	26.9501	26.0458	25.084	25.8126	25.8697	26.3857	26.1103	25.6718	26.2885	25.5483	26.1988	25.4981	26.3125	26.3306
P500	21.7348	NaN	NaN	21.4288	21.382	21.5173	21.5879	NaN	NaN	NaN	21.0911	21.7958	NaN	NaN	NaN	21.5686	NaN	23.1057	22.0494	NaN	NaN	20.752	NaN	NaN	20.8189	NaN	NaN	NaN	NaN	21.6574	21.0877	NaN	21.4119	NaN	NaN	22.8871	22.7265	21.9609	21.1083	21.709	NaN	21.2644	23.0677	21.1578	21.8819	NaN	21.9111
P501	33.3683	32.6968	32.0947	32.0969	32.5209	32.77	31.6172	31.8313	32.2825	32.5185	32.8254	31.466	31.6181	32.2301	32.0288	32.0823	32.0756	32.4807	31.7112	32.3676	33.9096	32.3841	32.4695	32.1534	31.2635	33.4406	32.3977	31.3876	32.3308	31.586	32.3577	32.3252	32.1214	32.171	34.2414	32.7236	31.6931	31.9843	33.0725	32.0793	32.8354	31.9547	32.6513	32.1565	31.7249	31.8419	32.2227
P502	NaN	23.6564	NaN	NaN	NaN	NaN	NaN	NaN	NaN	NaN	NaN	NaN	NaN	NaN	NaN	NaN	NaN	NaN	NaN	NaN	NaN	NaN	NaN	NaN	NaN	NaN	NaN	NaN	NaN	NaN	NaN	NaN	NaN	NaN	23.1539	NaN	NaN	NaN	NaN	NaN	NaN	NaN	NaN	NaN	NaN	NaN	NaN
P503	NaN	21.8284	NaN	NaN	NaN	NaN	NaN	20.1002	NaN	NaN	NaN	NaN	NaN	NaN	21.2379	NaN	NaN	NaN	20.2456	NaN	NaN	NaN	NaN	NaN	NaN	21.0915	NaN	NaN	NaN	NaN	NaN	NaN	NaN	25.0918	NaN	19.8735	NaN	NaN	NaN	NaN	NaN	NaN	NaN	NaN	NaN	NaN	NaN
P504	20.6502	20.0284	20.5303	20.0638	NaN	NaN	NaN	NaN	NaN	20.1418	NaN	NaN	NaN	20.7836	NaN	20.856	20.4297	20.913	20.6729	20.861	NaN	20.5663	20.5307	20.7952	20.6269	19.9963	NaN	22.7729	20.8767	21.0079	20.859	20.8965	20.7015	NaN	20.6845	NaN	20.6278	20.173	21.0439	NaN	NaN	NaN	20.8291	NaN	NaN	NaN	20.8074
P505	24.6457	23.8015	24.2671	24.5201	24.924	24.2015	NaN	NaN	24.2277	24.4849	24.151	NaN	NaN	23.8208	NaN	21.7366	NaN	24.408	NaN	24.7314	24.5712	23.885	24.0445	24.9885	NaN	NaN	NaN	NaN	24.7442	NaN	NaN	22.9494	23.4753	NaN	23.2657	NaN	NaN	NaN	24.0747	NaN	NaN	NaN	23.4122	23.6987	NaN	NaN	23.4135
P506	23.6512	23.9488	24.3556	23.8555	22.8924	22.7726	23.6613	NaN	23.9615	23.9854	23.6323	22.5797	23.8633	24.1641	24.3218	24.1523	23.7613	23.4916	23.3542	23.3476	23.0223	22.7387	23.8067	23.0159	23.9251	22.7908	22.9943	23.9327	23.208	23.2233	23.4039	23.2818	23.1221	24.5411	23.2309	23.8934	23.5596	23.5025	24.4398	22.6172	24.6618	22.4938	23.4548	23.6524	22.3819	23.9674	23.4763
P507	26.5683	27.4041	26.0506	26.8957	25.8982	24.9652	26.0264	25.5108	25.4888	26.0338	25.9044	25.0285	25.3632	26.0519	24.7485	26.0321	24.9207	25.3124	24.9217	25.1179	25.3339	26.4806	25.7276	26.1332	25.5525	25.7342	23.7776	26.2713	25.3611	26.5555	25.86	26.1294	26.6338	27.1887	26.9696	24.8743	24.6208	25.1016	25.1193	25.2	25.2249	25.3546	26.0715	25.5824	25.0804	25.0059	25.6046
P508	NaN	18.8542	NaN	NaN	NaN	NaN	NaN	NaN	NaN	NaN	18.2953	NaN	NaN	NaN	NaN	NaN	NaN	NaN	NaN	NaN	NaN	20.9964	NaN	NaN	NaN	NaN	NaN	NaN	NaN	NaN	18.4505	18.4959	18.638	NaN	NaN	NaN	NaN	NaN	NaN	NaN	NaN	NaN	NaN	NaN	NaN	NaN	NaN
P509	24.5223	26.381	26.7715	25.5638	25.2717	24.9343	26.6043	26.4051	25.5028	25.5874	25.0637	25.4769	25.7694	26.3563	24.6306	26.1203	25.7295	25.7405	25.9544	25.5374	26.3551	26.1625	26.0891	25.5751	26.1191	24.9668	25.0735	27.0829	26.059	26.5095	26.5545	25.2422	26.2201	25.8682	25.5848	25.7004	25.6778	25.592	25.8017	26.2069	25.9248	24.9768	24.7055	25.9827	24.976	26.4234	25.0083
P510	NaN	NaN	NaN	NaN	NaN	NaN	NaN	NaN	22.8503	NaN	22.3492	22.3327	NaN	NaN	NaN	22.3337	NaN	24.2793	NaN	NaN	23.0816	NaN	21.6326	23.6359	NaN	NaN	NaN	NaN	NaN	NaN	NaN	21.9594	23.2396	NaN	NaN	NaN	NaN	NaN	20.5702	23.2917	NaN	NaN	NaN	NaN	23.5157	NaN	NaN
P511	28.869	29.4641	29.2291	29.489	29.5754	29.2316	28.4419	28.4609	29.8043	29.6068	29.4247	28.0092	28.721	29.2529	28.5585	29.631	29.0224	29.366	28.1057	29.4523	29.1325	29.3108	29.8988	29.8028	29.1753	27.2825	27.8105	28.6181	29.0651	29.339	29.3534	29.2735	28.8037	28.2182	27.7891	28.3369	28.2714	28.3857	28.6791	28.6687	28.0877	28.5027	28.862	28.9213	28.7695	28.1343	28.8749
P512	NaN	23.9486	NaN	NaN	NaN	NaN	NaN	NaN	NaN	NaN	NaN	NaN	NaN	NaN	22.01	NaN	NaN	NaN	NaN	NaN	NaN	NaN	NaN	NaN	NaN	NaN	22.2768	NaN	NaN	NaN	NaN	NaN	NaN	25.5208	23.9778	NaN	NaN	NaN	NaN	NaN	NaN	NaN	NaN	NaN	NaN	NaN	NaN
P513	23.8414	24.469	24.3617	24.0628	23.8274	23.9957	24.3194	24.0744	24.195	24.1692	24.0503	24.7219	25.3146	23.6726	25.1681	24.3941	24.4924	24.5037	24.356	24.2626	24.5786	24.7229	24.5996	24.784	24.8073	24.0501	24.8456	25.3727	24.3894	24.4492	25.0018	24.3953	24.1845	25.0531	24.1728	24.0739	24.4948	24.4272	24.2821	24.6909	24.3318	24.2639	23.5851	23.7867	24.3257	23.7559	23.7642
P514	NaN	22.1296	NaN	21.4827	21.7379	21.2582	22.1601	23.3846	21.515	21.6667	20.9681	21.2442	21.8377	21.8455	22.2581	21.6654	NaN	21.7637	22.0265	21.3837	21.1768	21.3974	21.8257	21.4089	22.2906	NaN	21.5345	22.5179	20.7811	21.9402	22.1725	21.95	22.9478	22.9348	NaN	21.1648	21.2647	21.1794	21.562	21.2623	21.8307	22.0784	21.7331	21.5657	NaN	NaN	21.6167
P515	23.8029	24.0453	24.1204	23.0828	23.7871	22.9945	23.0245	24.0741	23.7901	NaN	23.534	23.2798	24.6331	NaN	24.0112	24.1667	24.5014	NaN	24.2967	23.6661	23.4662	23.8298	23.7253	23.9249	24.6654	23.7629	23.6603	25.9316	23.6304	23.6084	23.6576	23.5823	23.4578	24.6839	22.6579	22.8558	23.6956	24.3076	NaN	23.5371	24.5355	22.9365	22.9441	22.9296	22.905	NaN	NaN
P516	NaN	NaN	NaN	NaN	NaN	NaN	NaN	NaN	NaN	NaN	NaN	NaN	NaN	NaN	NaN	NaN	NaN	NaN	NaN	NaN	NaN	NaN	NaN	NaN	NaN	NaN	NaN	NaN	NaN	NaN	NaN	NaN	NaN	NaN	NaN	NaN	NaN	NaN	NaN	NaN	NaN	NaN	NaN	NaN	NaN	NaN	NaN
P517	30.333	30.7077	30.2456	30.4511	30.917	30.7702	30.1376	30.4348	31.0007	30.7615	30.6224	29.786	30.2859	30.6255	30.5635	30.687	30.8491	30.602	30.255	30.4934	30.8174	30.1061	30.7321	30.1316	31.0377	30.0249	30.3069	31.3154	30.7403	30.4479	30.8343	30.9824	30.8067	30.4724	30.5904	30.3759	30.2519	29.8619	30.6571	30.4402	30.7786	30.5883	29.7493	30.3197	29.9144	29.8712	30.2685
P518	NaN	NaN	NaN	NaN	NaN	NaN	NaN	NaN	NaN	NaN	NaN	NaN	NaN	NaN	NaN	NaN	NaN	NaN	20.4652	NaN	NaN	NaN	NaN	NaN	NaN	NaN	NaN	NaN	NaN	NaN	NaN	NaN	NaN	NaN	NaN	NaN	21.3306	NaN	NaN	NaN	NaN	NaN	NaN	NaN	NaN	NaN	NaN
P519	NaN	NaN	NaN	NaN	NaN	NaN	NaN	NaN	NaN	NaN	NaN	NaN	NaN	NaN	NaN	NaN	NaN	NaN	NaN	NaN	NaN	NaN	NaN	NaN	NaN	NaN	NaN	NaN	NaN	NaN	NaN	NaN	NaN	23.2345	19.7612	NaN	NaN	NaN	NaN	NaN	NaN	NaN	NaN	NaN	NaN	NaN	19.7652
P520	NaN	NaN	NaN	NaN	NaN	17.9657	17.5346	NaN	NaN	NaN	NaN	NaN	17.4372	NaN	22.7979	NaN	NaN	NaN	NaN	NaN	NaN	NaN	NaN	NaN	NaN	19.7817	NaN	NaN	NaN	NaN	NaN	NaN	NaN	27.159	NaN	NaN	NaN	18.4399	NaN	NaN	17.4678	NaN	NaN	NaN	18.163	NaN	NaN
P521	26.5009	22.0116	28.5401	27.6372	27.9795	27.8073	27.3439	NaN	26.2268	26.8499	26.6426	27.1191	27.6183	26.7375	27.2561	26.8468	26.8904	27.5009	25.9243	27.8774	28.146	26.35	26.9051	27.4525	26.0345	26.1282	25.2349	23.4182	28.6966	26.9858	26.0646	27.1266	26.9241	27.201	25.8435	27.0886	27.7238	24.4428	27.0021	27.1987	26.6974	25.3038	26.9409	26.5047	27.2391	27.5276	26.632
P522	24.2744	25.2579	23.5702	25.9246	25.7914	24.8799	25.5503	25.4954	25.599	26.389	25.459	24.4802	24.7566	25.7941	24.7383	25.3439	25.6599	24.8445	26.0112	25.735	24.6998	26.0156	25.1168	25.0539	25.7346	23.0286	25.1477	26.807	25.7143	25.4883	23.8673	25.9839	26.0704	23.8564	25.8971	24.0286	25.5162	25.0386	25.8573	25.7844	24.7892	25.1901	24.7372	26.1498	25.2137	25.2575	25.9711
P523	NaN	21.5136	NaN	NaN	NaN	NaN	NaN	NaN	NaN	NaN	NaN	NaN	NaN	NaN	NaN	NaN	NaN	NaN	NaN	NaN	NaN	NaN	NaN	NaN	NaN	NaN	NaN	NaN	NaN	NaN	NaN	NaN	NaN	NaN	NaN	NaN	NaN	NaN	NaN	NaN	NaN	NaN	NaN	NaN	NaN	NaN	NaN
P524	NaN	23.3113	NaN	NaN	NaN	NaN	NaN	NaN	NaN	NaN	NaN	NaN	NaN	NaN	23.3943	NaN	NaN	NaN	NaN	NaN	NaN	21.8949	NaN	NaN	22.3887	NaN	NaN	22.3533	NaN	NaN	NaN	NaN	NaN	23.3936	21.8695	NaN	NaN	21.3802	NaN	NaN	21.9738	NaN	21.6772	NaN	NaN	NaN	NaN
P525	22.6627	24.4475	22.5427	23.5124	22.6199	25.7824	26.0291	26.3677	23.7166	23.4387	23.2067	25.6619	25.6544	23.9819	26.1638	23.4759	26.4672	24.2329	26.0202	24.2296	24.0729	22.7281	24.1935	24.7449	25.3305	23.7157	24.6821	25.9034	23.8523	24.3283	24.0724	23.7477	23.1889	23.8506	NaN	26.1068	26.7929	25.6859	23.4791	26.7853	25.3092	26.8069	23.8918	23.9222	25.5011	26.7021	25.4211
P526	26.3952	27.2626	27.7096	27.574	26.7872	27.2205	27.812	27.5444	27.2657	27.0361	27.6054	27.3413	27.8388	27.0046	27.1792	27.9301	27.9916	27.3522	27.664	26.3525	28.1128	26.8109	27.2969	26.6877	27.8939	27.5574	27.3726	24.2569	26.7023	27.003	27.5113	27.2682	27.7882	27.3438	27.451	28.4303	27.7372	27.6144	27.3662	28.0735	27.9902	27.8805	27.2797	27.4483	27.1932	27.179	27.3708
P527	22.3064	NaN	21.3024	22.4065	22.174	21.2253	NaN	NaN	NaN	19.7416	21.2135	NaN	NaN	20.682	NaN	20.8304	NaN	21.8562	NaN	NaN	21.3044	NaN	20.3695	21.1186	NaN	NaN	NaN	NaN	21.7468	20.0367	NaN	21.1906	20.2651	NaN	NaN	NaN	19.2718	NaN	NaN	NaN	NaN	NaN	20.7224	20.1192	NaN	NaN	21.1275
P528	22.205	23.7265	21.9478	NaN	NaN	20.7632	NaN	NaN	NaN	NaN	21.6223	NaN	NaN	NaN	NaN	NaN	NaN	NaN	NaN	NaN	NaN	NaN	NaN	NaN	NaN	NaN	NaN	NaN	NaN	NaN	NaN	NaN	NaN	NaN	24.3246	NaN	NaN	NaN	NaN	NaN	NaN	NaN	20.8405	NaN	NaN	NaN	NaN
P529	NaN	NaN	13.7092	NaN	NaN	NaN	15.4257	12.6571	NaN	NaN	NaN	28.8399	NaN	NaN	15.1942	NaN	NaN	NaN	28.4989	NaN	NaN	NaN	NaN	NaN	NaN	NaN	NaN	NaN	NaN	NaN	NaN	NaN	NaN	NaN	NaN	28.1916	25.5053	21.1059	NaN	15.0704	NaN	16.7782	23.5124	NaN	22.2006	14.1223	NaN
P530	20.4489	23.9015	NaN	NaN	NaN	NaN	20.4455	NaN	NaN	NaN	NaN	NaN	NaN	NaN	24.0085	NaN	NaN	NaN	20.1923	NaN	NaN	NaN	NaN	NaN	NaN	21.7318	NaN	NaN	NaN	NaN	NaN	NaN	NaN	22.5469	NaN	20.1038	NaN	NaN	NaN	NaN	NaN	20.0695	NaN	NaN	NaN	NaN	NaN
P531	NaN	NaN	NaN	NaN	NaN	NaN	NaN	NaN	NaN	NaN	NaN	21.3754	NaN	NaN	21.873	NaN	NaN	NaN	NaN	NaN	NaN	NaN	NaN	NaN	NaN	NaN	NaN	21.4346	NaN	NaN	NaN	NaN	NaN	NaN	NaN	NaN	NaN	NaN	NaN	NaN	NaN	NaN	NaN	NaN	NaN	NaN	NaN
P532	23.5334	24.7248	24.1735	24.271	24.1131	24.1619	24.6053	25.2639	24.7162	24.286	24.4603	23.6507	25.2153	24.8173	25.4505	24.7767	24.9399	24.6517	24.4272	24.5089	23.569	24.1543	24.6616	24.1283	24.971	24.3279	24.7735	25.6916	24.7169	24.7202	24.674	24.7729	24.9639	24.412	22.6231	NaN	24.7149	24.799	25.311	24.9097	24.7948	21.3837	24.1421	24.6685	24.4149	25.5225	24.3002
P533	34.8213	34.3193	34.434	34.5802	34.4371	34.2058	33.6551	33.3667	34.2757	34.2075	34.0146	33.7851	33.9753	34.2868	34.3084	34.327	33.5847	34.5291	33.8727	34.73	34.3756	34.3943	34.3581	34.3401	33.6765	33.6771	33.7894	33.7037	34.5052	34.263	34.1981	34.3458	34.3323	33.7125	34.3713	33.8675	33.7607	34.1045	34.216	33.7829	33.7959	33.7788	34.4963	34.2316	34.0622	34.239	34.3779
P534	30.8022	28.6584	31.9392	26.5093	26.6006	28.6262	28.1117	25.0586	26.8551	27.635	31.2879	27.8714	27.4529	27.8821	26.76	27.458	29.4932	28.1973	25.8855	26.732	32.2823	26.4285	25.555	27.8978	24.7966	30.4996	26.2291	25.5609	28.2494	25.5534	29.3431	28.4152	24.9728	28.1209	27.5523	28.293	29.3444	30.2582	30.9066	28.6445	30.1825	26.0322	31.8126	27.3376	25.4274	24.995	25.8491
P535	30.24	29.5236	29.7382	29.2673	29.7556	30.9031	31.0196	31.5879	29.8955	30.0762	30.2336	31.4193	31.2424	30.4759	31.3029	29.85	31.6866	30.2675	31.2058	30.2653	30.0785	30.2499	29.7328	30.002	31.7863	31.1645	31.4551	31.5644	29.4111	29.8892	29.7459	30.0089	29.7352	31.5131	30.0044	31.5063	31.9338	31.7834	30.6875	31.7925	32.058	31.8004	29.7986	30.6095	31.0565	31.7892	31.4169
P536	NaN	NaN	NaN	NaN	NaN	NaN	NaN	NaN	NaN	NaN	NaN	NaN	NaN	NaN	20.7447	NaN	NaN	NaN	NaN	NaN	NaN	NaN	NaN	NaN	NaN	NaN	NaN	NaN	NaN	NaN	NaN	NaN	NaN	23.5496	NaN	NaN	NaN	NaN	NaN	NaN	NaN	NaN	NaN	NaN	NaN	NaN	NaN
P537	28.5962	28.8104	28.4311	28.6593	28.7305	28.9968	28.8917	29.0019	28.4119	28.7636	28.6165	28.2577	29.1375	29.1431	29.2433	29.1526	28.9031	28.8543	28.7538	28.9736	28.675	28.6156	28.9306	28.667	29.104	28.437	28.731	29.775	29.0383	28.8991	28.9492	29.1533	28.8898	29.3977	28.6912	28.9141	28.8113	28.0873	28.8227	28.7393	29.1393	29.0464	28.3983	28.609	28.5172	28.7057	29.1742
P538	24.6323	24.0244	23.2079	23.4859	23.3776	25.0191	24.4603	25.465	24.9743	24.8589	24.6824	24.6892	24.6444	23.6636	24.8713	24.0882	24.951	25.3043	24.7288	25.0815	25.1715	25.1107	24.8734	25.0976	25.2093	24.5958	24.9514	25.3331	25.1274	25.4193	25.013	25.1053	25.0949	24.7339	24.4313	23.4144	NaN	23.7277	24.5828	24.8636	24.293	23.4786	24.2309	24.1726	NaN	24.6475	25.8066
P539	22.9248	NaN	21.218	NaN	20.2361	21.3028	NaN	NaN	NaN	NaN	NaN	NaN	NaN	NaN	NaN	NaN	NaN	NaN	NaN	20.9948	23.3951	NaN	NaN	20.8321	NaN	NaN	NaN	NaN	NaN	NaN	NaN	NaN	20.8677	NaN	25.3187	NaN	NaN	NaN	NaN	NaN	NaN	NaN	21.7263	NaN	NaN	NaN	NaN
[truncated: 72 more columns]
